# Supplementary material for: Unprecedented bacterial community richness in soybean nodules vary with cultivar and water status
Source: Microbiome. 2019 Apr 16;7:63. doi: 10.1186/s40168-019-0676-8 (PMC6469096; doi:10.1186/s40168-019-0676-8)
Supplement: Supplementary file 3 — Dataset 1. Subset of the nifH database that was used to assign taxonomy and build the phylogenetic tree. (XLSX 47 kb) [file 40168_2019_676_MOESM3_ESM.xlsx]

## Sheet: Sheet3
Amino_acid_group	Fullname	Gene	Isolation source	Coordinates	nucleotide version	Full Taxon name	TaxID	Seq_problems	Raymond Group	Young group	Amino 2011	Putative Chimera	name	Modified_Amino_group	Fullname
	Bradyrhizobium japonicum	nifH	root nodules of soy bean		374429353 AB565952.1	Bradyrhizobium japonicum Bacteria; Proteobacteria; Alphaproteobacteria; Rhizobiales; Bradyrhizobiaceae; Bradyrhizobium.	375						BraJa116		Bradyrhizobium japonicum
	Bradyrhizobium jicamae	nifH	effective nodules		194245475 EU822944.1	Bradyrhizobium jicamae Bacteria; Proteobacteria; Alphaproteobacteria; Rhizobiales; Bradyrhizobiaceae; Bradyrhizobium.	280332		1	B			BraJicam		Bradyrhizobium jicamae
	Bradyrhizobium liaoningense	nifH	root nodules of soy bean		374429387 AB565969.1	Bradyrhizobium liaoningense Bacteria; Proteobacteria; Alphaproteobacteria; Rhizobiales; Bradyrhizobiaceae; Bradyrhizobium.	43992						BraLia22		Bradyrhizobium liaoningense
	Bradyrhizobium oligotrophicum				456351576 AP012603.1	Bradyrhizobium oligotrophicum S58 Bacteria; Proteobacteria; Alphaproteobacteria; Rhizobiales; Bradyrhizobiaceae; Bradyrhizobium.	1245469						BraOligo		Bradyrhizobium oligotrophicum
	Bradyrhizobium pachyrhizi	nifH	effective nodules		194245473 EU822943.1	Bradyrhizobium pachyrhizi Bacteria; Proteobacteria; Alphaproteobacteria; Rhizobiales; Bradyrhizobiaceae; Bradyrhizobium.	280333		1	B			BraPachy		Bradyrhizobium pachyrhizi
	Bradyrhizobium sp.	nifH	field-collected nodules from wild Phaseolus microcarpus		404269695 AMCQ01000594.1	Bradyrhizobium sp. CCGE-LA001 Bacteria; Proteobacteria; Alphaproteobacteria; Rhizobiales; Bradyrhizobiaceae; Bradyrhizobium.	1223566						BraSp374		Bradyrhizobium sp.
	Bradyrhizobium yuanmingense	nifH			71725834 DQ085620.1	Bradyrhizobium yuanmingense Bacteria; Proteobacteria; Alphaproteobacteria; Rhizobiales; Bradyrhizobiaceae; Bradyrhizobium.	108015		1	B			BraYuan5		Bradyrhizobium yuanmingense
	Bradyrhizobium yuanmingense	nifH	soybean root nodule		493664601 HF955510.1	Bradyrhizobium yuanmingense Bacteria; Proteobacteria; Alphaproteobacteria; Rhizobiales; Bradyrhizobiaceae; Bradyrhizobium.	108015						BraYua58		Bradyrhizobium yuanmingense
	Brenneria salicis	nifH			151177167 EF635925.1	Brenneria salicis Bacteria; Proteobacteria; Gammaproteobacteria; Enterobacteriales; Enterobacteriaceae; Brenneria.	55214		1	B	1.7		BreSalic	1G	Brenneria salicis
	Burkholderia mimosarum	nifH	root nodule		395146397 JQ951789.1	Burkholderia mimosarum Bacteria; Proteobacteria; Betaproteobacteria; Burkholderiales; Burkholderiaceae; Burkholderia.	312026						BurMimo5		Burkholderia mimosarum
	Burkholderia phymatum	nifH	root nodule		395146393 JQ951785.1	Burkholderia phymatum Bacteria; Proteobacteria; Betaproteobacteria; Burkholderiales; Burkholderiaceae; Burkholderia.	148447						BurPhy14		Burkholderia phymatum
	Burkholderia sp.	nifH	wild nodules		409054438 JX945886.1	Burkholderia sp. BRUESC14 Bacteria; Proteobacteria; Betaproteobacteria; Burkholderiales; Burkholderiaceae; Burkholderia.	1241331						BurSp192		Burkholderia sp.
	Caldicellulosiruptor kristjanssonii		hot spring biomat		312179423 CP002326.1	Caldicellulosiruptor kristjanssonii 177R1B Bacteria; Firmicutes; Clostridia; Thermoanaerobacterales; Thermoanaerobacterales Family III. Incertae Sedis; Caldicellulosiruptor.	632335		3	A	0		CldKrist	X	Caldicellulosiruptor kristjanssonii
	Candidatus Methanomethylophilus				478482031 NC_020913.1	Candidatus Methanomethylophilus alvus Mx1201 Archaea; Euryarchaeota; Candidatus Methanomethylophilus.	1236689						CanMet10		Candidatus Methanomethylophilus
	Centipeda periodontii	nifH	oral, periodontal		334128451 NZ_AFHQ01000047.1	Centipeda periodontii DSM 2778 Bacteria; Firmicutes; Negativicutes; Selenomonadales; Veillonellaceae; Centipeda.	888060						CenPeri2		Centipeda periodontii
	Chlorobium chlorochromatii	nifH			78187984 NC_007514.1	Chlorobium chlorochromatii CaD3 Bacteria; Chlorobi; Chlorobia; Chlorobiales; Chlorobiaceae; Chlorobium/Pelodictyon group; Chlorobium.	340177		2	C	3.16		ChlChlo2	3C	Chlorobium chlorochromatii
	Clostridium cellulolyticum	nifH			1816462 X60727.1	Clostridium cellulolyticum H10 Bacteria; Firmicutes; Clostridia; Clostridiales; Clostridiaceae; Clostridium.	394503		1	B			CloCellu		Clostridium cellulolyticum
	Coprococcus comes				224983086 NZ_ABVR01000032.1	Coprococcus comes ATCC 27758 Bacteria; Firmicutes; Clostridia; Clostridiales; Lachnospiraceae; Coprococcus.	470146		4-5	D	4.1		CopCome2	4A	Coprococcus comes
	Cupriavidus taiwanensis	nifH			325974121 FN908238.1	Cupriavidus taiwanensis Bacteria; Proteobacteria; Betaproteobacteria; Burkholderiales; Burkholderiaceae; Cupriavidus.	164546						CupTaiw9		Cupriavidus taiwanensis
	Desulfitobacterium dehalogenans		sediment in freshwater pond		373237071 AGJH01000021.1	Desulfitobacterium dehalogenans ATCC 51507 Bacteria; Firmicutes; Clostridia; Clostridiales; Peptococcaceae; Desulfitobacterium.	756499						DstDeha2		Desulfitobacterium dehalogenans
	Desulfotomaculum carboxydivorans		sludge from an anaerobic bioreactor treating paper mill wastewater		333747798 CP002736.1	Desulfotomaculum carboxydivorans CO-1-SRB Bacteria; Firmicutes; Clostridia; Clostridiales; Peptococcaceae; Desulfotomaculum.	868595						DesCarbo		Desulfotomaculum carboxydivorans
	Desulfotomaculum hydrothermale	nifH			411455210 CAOS01000003.1	Desulfotomaculum hydrothermale Lam5 = DSM 18033 Bacteria; Firmicutes; Clostridia; Clostridiales; Peptococcaceae; Desulfotomaculum.	1121428						DesHydro		Desulfotomaculum hydrothermale
	Ectothiorhodospira variabilis	nifH			169840500 EU503124.1	Ectothiorhodospira variabilis Bacteria; Proteobacteria; Gammaproteobacteria; Chromatiales; Ectothiorhodospiraceae; Ectothiorhodospira.	505694		1	B	1.16		EctVaria	1P	Ectothiorhodospira variabilis
	Ensifer mexicanus	nifH	Acacia angustissima		89515201 DQ411936.1	Ensifer mexicanus Bacteria; Proteobacteria; Alphaproteobacteria; Rhizobiales; Rhizobiaceae; Sinorhizobium/Ensifer group; Ensifer.	375549		1	B			EnsMexi2		Ensifer mexicanus
	Enterobacter radicincitans		phyllosphere		396092925 AKYD01000020.1	Enterobacter radicincitans DSM 16656 Bacteria; Proteobacteria; Gammaproteobacteria; Enterobacteriales; Enterobacteriaceae; Enterobacter.	1177180						EntRadi2		Enterobacter radicincitans
	Eubacterium cellulosolvens		gastrointestinal tract of sheep fed a high roughage diet		313469993 AEOA01000012.1	Eubacterium cellulosolvens 6 Bacteria; Firmicutes; Clostridia; Clostridiales; Eubacteriaceae; Eubacterium.	633697						EubCell2		Eubacterium cellulosolvens
	Eubacterium hallii		derived from human gut metagenome		524364088 CBDD010000284.1	Eubacterium hallii CAG:12 Bacteria; Firmicutes; Clostridia; Clostridiales; Eubacteriaceae; Eubacterium; environmental samples.	1263078						EubHall6		Eubacterium hallii
	Frankia sp.	nifH	root nodule		225905742 FJ477445.1	Frankia sp. 32-75 Bacteria; Actinobacteria; Actinobacteridae; Actinomycetales; Frankineae; Frankiaceae; Frankia.	631113		1	B	1.4		FraSpe33	1D	Frankia sp.
	Fusobacterium nucleatum	nifH	urogenital tract, vaginal		339890307 AFQD01000251.1	Fusobacterium nucleatum subsp. animalis ATCC 51191 Bacteria; Fusobacteria; Fusobacteriales; Fusobacteriaceae; Fusobacterium.	997347						FusNucl6		Fusobacterium nucleatum
	Klebsiella oxytoca	nifH			33385710 AY221827.1	Klebsiella oxytoca Bacteria; Proteobacteria; Gammaproteobacteria; Enterobacteriales; Enterobacteriaceae; Klebsiella.	571		1	B	1.7		KleOxyto	1G	Klebsiella oxytoca
	Klebsiella pneumoniae	nifH	roots of sago palm	10.38 N 124.56 E	113208340 AB270756.1	Klebsiella pneumoniae Bacteria; Proteobacteria; Gammaproteobacteria; Enterobacteriales; Enterobacteriaceae; Klebsiella.	573		1	B			KlePneum		Klebsiella pneumoniae
	Klebsiella pneumoniae	nifH	root surface of rice (Oryza sativa L.)		312183680 HQ404304.1	Klebsiella pneumoniae Bacteria; Proteobacteria; Gammaproteobacteria; Enterobacteriales; Enterobacteriaceae; Klebsiella.	573		1	B	1.7		KlePne11	1G	Klebsiella pneumoniae
	Klebsiella sp.	nifH	soil		400540773 JQ952674.1	Klebsiella sp. B-16 Bacteria; Proteobacteria; Gammaproteobacteria; Enterobacteriales; Enterobacteriaceae; Klebsiella.	1208582						KleSpe39		Klebsiella sp.
	Lyngbya wollei	nifH		29.0461 N 82.4647 W	157061559 EF397862.1	Lyngbya wollei Bacteria; Cyanobacteria; Oscillatoriales; Lyngbya.	467598		1	B	1.2		LynWo107	1B	Lyngbya wollei
	Mastigocladus laminosus	nifH			88702891 DQ385929.1	Mastigocladus laminosus Bacteria; Cyanobacteria; Stigonematales; Mastigocladus.	83541		1	B	1.2		MasLam86	1B	Mastigocladus laminosus
	Megasphaera genomosp.	nifH			290968105 NZ_ADGP01000013.1	Megasphaera genomosp. type_1 str. 28L Bacteria; Firmicutes; Negativicutes; Selenomonadales; Veillonellaceae; Megasphaera.	699218		4-5	D	4.1		MegGeno3	4A	Megasphaera genomosp.
	Mesorhizobium albiziae	nifH			209483912 EU698007.1	Mesorhizobium albiziae Bacteria; Proteobacteria; Alphaproteobacteria; Rhizobiales; Phyllobacteriaceae; Mesorhizobium.	335020		1	B			MesAlbi2		Mesorhizobium albiziae
	Mesorhizobium ciceri	nifH			90436956 DQ431743.1	Mesorhizobium ciceri Bacteria; Proteobacteria; Alphaproteobacteria; Rhizobiales; Phyllobacteriaceae; Mesorhizobium.	39645		1	B			MesCice7		Mesorhizobium ciceri
	Mesorhizobium loti	nifH			90436944 DQ431737.1	Mesorhizobium loti Bacteria; Proteobacteria; Alphaproteobacteria; Rhizobiales; Phyllobacteriaceae; Mesorhizobium.	381		1	B			MesoLot3		Mesorhizobium loti
	Mesorhizobium mediterraneum	nifH			90436954 DQ431742.1	Mesorhizobium mediterraneum Bacteria; Proteobacteria; Alphaproteobacteria; Rhizobiales; Phyllobacteriaceae; Mesorhizobium.	43617		1	B			MesMedi7		Mesorhizobium mediterraneum
	Mesorhizobium plurifarium	nifH	root nodule		397776281 JX064532.1	Mesorhizobium plurifarium Bacteria; Proteobacteria; Alphaproteobacteria; Rhizobiales; Phyllobacteriaceae; Mesorhizobium.	69974						MesPlu21		Mesorhizobium plurifarium
	Methanococcus maripaludis	nifH			1666882 U75887.1	Methanococcus maripaludis Archaea; Euryarchaeota; Methanococci; Methanococcales; Methanococcaceae; Methanococcus.	39152		3	A	2.2		MhnMar11	2B	Methanococcus maripaludis
	Methanomassiliicoccus sp.		enrichment culture from feces		511058888 NC_021353.1	Methanomassiliicoccus sp. Mx1-Issoire Archaea; Euryarchaeota; Methanomicrobia; unclassified Methanomicrobia; Methanomassiliicoccus.	1295009						MmsSpec5		Methanomassiliicoccus sp.
	Methanosalsum zhilinae		sediment of alkaline lake	30.437189 N 30.334396 E	335929340 CP002101.1	Methanosalsum zhilinae DSM 4017 Archaea; Euryarchaeota; Methanomicrobia; Methanosarcinales; Methanosarcinaceae; Methanosalsum.	679901						MnmZhili		Methanosalsum zhilinae
	Methanothermus fervidus		hot solfataric spring		312136230 NC_014658.1	Methanothermus fervidus DSM 2088 Archaea; Euryarchaeota; Methanobacteria; Methanobacteriales; Methanothermaceae; Methanothermus.	523846		4-5	D	4.2		MntFerv2	4B	Methanothermus fervidus
	Microcoleus chthonoplastes	nifH			256861708 GQ397256.1	Microcoleus chthonoplastes CCY9602 Bacteria; Cyanobacteria; Oscillatoriales; Microcoleus.	669928		2	C	3.5		MccChth4	3E	Microcoleus chthonoplastes
	Micromonospora sp.	nifH	host root nodule		283480574 FN395242.1	Micromonospora sp. MIA38 Bacteria; Actinobacteria; Actinobacteridae; Actinomycetales; Micromonosporineae; Micromonosporaceae; Micromonospora.	631243		1	B			McmSpec3		Micromonospora sp.
	Nodularia sphaerocarpa	nifH	Gulf of Finland, Baltic Sea		178925428 EU381345.1	Nodularia sphaerocarpa Up16a Bacteria; Cyanobacteria; Nostocales; Nostocaceae; Nodularia.	267928		1	B	1.2		NodSphae	1B	Nodularia sphaerocarpa
	Nostoc muscorum	nifH	rice paddy in Mondego River Basin		257480988 GQ443450.1	Nostoc muscorum UTAD_N213 Bacteria; Cyanobacteria; Nostocales; Nostocaceae; Nostoc.	672047		1	B	1.2		NosMusc3	1B	Nostoc muscorum
	Nostoc sp.	nifH	biological soil crust		106013300 DQ531683.1	Nostoc sp. MFG-1 Bacteria; Cyanobacteria; Nostocales; Nostocaceae; Nostoc.	387895		1	B			NosSpec4		Nostoc sp.
	Paenibacillus borealis	nifH			163140899 EU294254.1	Paenibacillus borealis Bacteria; Firmicutes; Bacillales; Paenibacillaceae; Paenibacillus.	160799		1	B	1.5		PaeBorea	1E	Paenibacillus borealis
	Paenibacillus brasilensis	nifH			163140893 EU294253.1	Paenibacillus brasilensis Bacteria; Firmicutes; Bacillales; Paenibacillaceae; Paenibacillus.	128574		1	B	1.5		PaeBrasi	1E	Paenibacillus brasilensis
	Paenibacillus durus	nifH			2897671 AJ224426.1	Paenibacillus durus Bacteria; Firmicutes; Bacillales; Paenibacillaceae; Paenibacillus.	44251		3	A	2		PaeDuru4	2C	Paenibacillus durus
	Paenibacillus forsythiae	nifH			84798585 DQ349124.1	Paenibacillus forsythiae Bacteria; Firmicutes; Bacillales; Paenibacillaceae; Paenibacillus.	365616		1	B			PaeForsy		Paenibacillus forsythiae
	Paenibacillus graminis	nifH	root-inside of gramineous plant, Poa acroleuca		170172238 AB428572.1	Paenibacillus graminis Bacteria; Firmicutes; Bacillales; Paenibacillaceae; Paenibacillus.	189425		1	B			PaeGram2		Paenibacillus graminis
	Paenibacillus macerans	nifH			2897666 AJ224427.1	Paenibacillus macerans Bacteria; Firmicutes; Bacillales; Paenibacillaceae; Paenibacillus.	44252		1	B			PaeMace2		Paenibacillus macerans
	Paenibacillus polymyxa	nifH			5701925 AJ223997.1	Paenibacillus polymyxa Bacteria; Firmicutes; Bacillales; Paenibacillaceae; Paenibacillus.	1406		1	B			PaePoly7		Paenibacillus polymyxa
	Paenibacillus polymyxa	nifH			2897668 AJ224428.1	Paenibacillus polymyxa Bacteria; Firmicutes; Bacillales; Paenibacillaceae; Paenibacillus.	1406		1	B			PaePoly9		Paenibacillus polymyxa
	Paenibacillus sp.	nifH	rhizosphere soil of sonchus		194462973 EU867444.1	Paenibacillus sp. X19-5 Bacteria; Firmicutes; Bacillales; Paenibacillaceae; Paenibacillus.	549340		1	B			PaeSpec2		Paenibacillus sp.
	Paenibacillus stellifer	nifH			284443816 GU322001.1	Paenibacillus stellifer Bacteria; Firmicutes; Bacillales; Paenibacillaceae; Paenibacillus.	169760		3	A			PaeStel4		Paenibacillus stellifer
	Pantoea agglomerans	nifH	roots of sago palm	10.38 N 124.56 E	113208344 AB270758.1	Pantoea agglomerans Bacteria; Proteobacteria; Gammaproteobacteria; Enterobacteriales; Enterobacteriaceae; Pantoea.	549		1	B			PanAgglo		Pantoea agglomerans
	Pantoea sp.	nifH	Atta cephalotes fungus garden		255761136 GQ342604.1	Pantoea sp. At-9b Bacteria; Proteobacteria; Gammaproteobacteria; Enterobacteriales; Enterobacteriaceae; Pantoea.	592316		1	B	1.7		PanSpe16	1G	Pantoea sp.
	Pseudomonas azotifigens	nifH	compost pile		60359783 AB189453.1	Pseudomonas azotifigens Bacteria; Proteobacteria; Gammaproteobacteria; Pseudomonadales; Pseudomonadaceae; Pseudomonas.	291995		1	B	1.7		PseAzoti	1G	Pseudomonas azotifigens
	Pseudomonas nitroreducens	nifH	rhizosphere of sunflower		374342994 HE655432.1	Pseudomonas nitroreducens Bacteria; Proteobacteria; Gammaproteobacteria; Pseudomonadales; Pseudomonadaceae; Pseudomonas.	46680						PseNitro		Pseudomonas nitroreducens
	Pseudomonas putida	nifH	root nodules from leguminous plant		369938358 JN600442.1	Pseudomonas putida Bacteria; Proteobacteria; Gammaproteobacteria; Pseudomonadales; Pseudomonadaceae; Pseudomonas.	303						PsePuti2		Pseudomonas putida
	Pseudomonas sp.	nifH	soil		392621868 JN020960.2	Pseudomonas sp. B4(2012c) Bacteria; Proteobacteria; Gammaproteobacteria; Pseudomonadales; Pseudomonadaceae; Pseudomonas.	1197278						PseSpe12		Pseudomonas sp.
	Pseudomonas sp.	nifH	pulp and paper wastewater		224994836 FJ687518.1	Pseudomonas sp. IPPW-3 Bacteria; Proteobacteria; Gammaproteobacteria; Pseudomonadales; Pseudomonadaceae; Pseudomonas.	599708		1	B	1.16		PseSpec3	1P	Pseudomonas sp.
	Pseudomonas stutzeri	nifH	rice roots		25136585 AJ297529.2	Pseudomonas stutzeri Bacteria; Proteobacteria; Gammaproteobacteria; Pseudomonadales; Pseudomonadaceae; Pseudomonas.	316		1	B	1.7		PseStutz	1G	Pseudomonas stutzeri
	Pseudomonas stutzeri	nifH	Triticum turgidum var. durum, rhizosphere		295809947 FN813563.1	Pseudomonas stutzeri Bacteria; Proteobacteria; Gammaproteobacteria; Pseudomonadales; Pseudomonadaceae; Pseudomonas.	316		1	B	1.7		PseStut6	1G	Pseudomonas stutzeri
	Pseudomonas stutzeri	nifH	host roots		304656860 FR669144.1	Pseudomonas stutzeri Bacteria; Proteobacteria; Gammaproteobacteria; Pseudomonadales; Pseudomonadaceae; Pseudomonas.	316		1	B	1.7		PseStu16	1G	Pseudomonas stutzeri
	Rhizobium etli	nifH	root nodules of Phaseolus vulgaris L.		440646856 AB740517.1	Rhizobium etli bv. phaseoli Bacteria; Proteobacteria; Alphaproteobacteria; Rhizobiales; Rhizobiaceae; Rhizobium/Agrobacterium group; Rhizobium.	147700						RhizEt77		Rhizobium etli
	Rhizobium fabae	nifH			363399236 HQ670650.1	Rhizobium fabae Bacteria; Proteobacteria; Alphaproteobacteria; Rhizobiales; Rhizobiaceae; Rhizobium/Agrobacterium group; Rhizobium.	573179						RhiFabae		Rhizobium fabae
	Rhizobium galegae	nifH			347443393 FR871198.1	Rhizobium galegae bv. officinalis Bacteria; Proteobacteria; Alphaproteobacteria; Rhizobiales; Rhizobiaceae; Rhizobium/Agrobacterium group; Rhizobium.	323656						RhiGale2		Rhizobium galegae
	Rhizobium gallicum	nifH	root nodule		373502140 JN624731.1	Rhizobium gallicum Bacteria; Proteobacteria; Alphaproteobacteria; Rhizobiales; Rhizobiaceae; Rhizobium/Agrobacterium group; Rhizobium.	56730						RhiGal44		Rhizobium gallicum
	Rhizobium leguminosarum	nifH	host root nodule		343098687 FR850691.1	Rhizobium leguminosarum Bacteria; Proteobacteria; Alphaproteobacteria; Rhizobiales; Rhizobiaceae; Rhizobium/Agrobacterium group; Rhizobium.	384						RhiLeg35		Rhizobium leguminosarum
	Rhizobium mongolense	nifH			62959986 AY929535.1	Rhizobium mongolense Bacteria; Proteobacteria; Alphaproteobacteria; Rhizobiales; Rhizobiaceae; Rhizobium/Agrobacterium group; Rhizobium.	57676		1	B			RhiMong2		Rhizobium mongolense
	Rhizobium phaseoli	nifH	nodule		374282111 JN580758.1	Rhizobium phaseoli Bacteria; Proteobacteria; Alphaproteobacteria; Rhizobiales; Rhizobiaceae; Rhizobium/Agrobacterium group; Rhizobium.	396						RhiPhas5		Rhizobium phaseoli
	Rhizobium tropici	nifH			167642791 EU291974.1	Rhizobium tropici Bacteria; Proteobacteria; Alphaproteobacteria; Rhizobiales; Rhizobiaceae; Rhizobium/Agrobacterium group; Rhizobium.	398		1	B			RhiTrop3		Rhizobium tropici
	Rhizobium tropici	nifH	Phaseolus vulgaris root nodule		440040603 CP004017.1	Rhizobium tropici CIAT 899 Bacteria; Proteobacteria; Alphaproteobacteria; Rhizobiales; Rhizobiaceae; Rhizobium/Agrobacterium group; Rhizobium.	698761						RhiTrop8		Rhizobium tropici
	Rhodobacter sphaeroides				146276058 NC_009428.1	Rhodobacter sphaeroides ATCC 17025 Bacteria; Proteobacteria; Alphaproteobacteria; Rhodobacterales; Rhodobacteraceae; Rhodobacter.	349102		4-5	D	4.2		RhbSpha2	4B	Rhodobacter sphaeroides
	Rhodopseudomonas oryzae	nifH	rice plant		146424614 AB241412.1	Rhodopseudomonas oryzae Bacteria; Proteobacteria; Alphaproteobacteria; Rhizobiales; Bradyrhizobiaceae; Rhodopseudomonas.	356849		1	B			RhdOryza		Rhodopseudomonas oryzae
	Richelia cyanobiont	nifH	South China Sea		329740039 HQ586581.1	Richelia cyanobiont of Rhizosolenia sp. Bacteria; Cyanobacteria; Nostocales; Nostocaceae; Richelia.	1008299						RicCyano		Richelia cyanobiont
	Ruminococcus albus		rumen		294640883 NZ_ADKM01000135.1	Ruminococcus albus 8 Bacteria; Firmicutes; Clostridia; Clostridiales; Ruminococcaceae; Ruminococcus.	246199		2	C	3.3		RumAlbu2	3C	Ruminococcus albus
	Ruminococcus obeum		derived from human gut metagenome		524675003 CBHW010000206.1	Ruminococcus obeum CAG:39 Bacteria; Firmicutes; Clostridia; Clostridiales; Ruminococcaceae; Ruminococcus; environmental samples.	1263107						RumObeu9		Ruminococcus obeum
	Sinorhizobium americanum	nifH			88657484 AF506514.2	Sinorhizobium americanum Bacteria; Proteobacteria; Alphaproteobacteria; Rhizobiales; Rhizobiaceae; Sinorhizobium/Ensifer group; Sinorhizobium.	194963		1	B			SinAmeri		Sinorhizobium americanum
	Sinorhizobium arboris	nifH			3135894 Z95214.1	Sinorhizobium arboris Bacteria; Proteobacteria; Alphaproteobacteria; Rhizobiales; Rhizobiaceae; Sinorhizobium/Ensifer group; Sinorhizobium.	76745		1	B			SinArbor		Sinorhizobium arboris
	Sinorhizobium chiapanecum	nifH			167642805 EU291981.1	Sinorhizobium chiapanecum Bacteria; Proteobacteria; Alphaproteobacteria; Rhizobiales; Rhizobiaceae; Sinorhizobium/Ensifer group; Sinorhizobium.	501572		1	B			SinChia3		Sinorhizobium chiapanecum
	Sinorhizobium fredii	nifH			3135906 Z95229.1	Sinorhizobium fredii Bacteria; Proteobacteria; Alphaproteobacteria; Rhizobiales; Rhizobiaceae; Sinorhizobium/Ensifer group; Sinorhizobium.	380		1	B			SinFred3		Sinorhizobium fredii
	Sinorhizobium fredii	nifH	Soybean root nodules		512380624 AB825971.1	Sinorhizobium fredii Bacteria; Proteobacteria; Alphaproteobacteria; Rhizobiales; Rhizobiaceae; Sinorhizobium/Ensifer group; Sinorhizobium.	380						SinFre56		Sinorhizobium fredii
	Sinorhizobium medicae	nifH	Medicago truncatula		89515193 DQ411932.1	Sinorhizobium medicae Bacteria; Proteobacteria; Alphaproteobacteria; Rhizobiales; Rhizobiaceae; Sinorhizobium/Ensifer group; Sinorhizobium.	110321		1	B			SinMedi3		Sinorhizobium medicae
	Sinorhizobium terangae	nifH	Acacia senegal		89515199 DQ411935.1	Sinorhizobium terangae Bacteria; Proteobacteria; Alphaproteobacteria; Rhizobiales; Rhizobiaceae; Sinorhizobium/Ensifer group; Sinorhizobium.	110322		1	B			SinTera2		Sinorhizobium terangae
	Sphingomonas sp.	nifH	washed root		237770524 FJ455048.2	Sphingomonas sp. BR12190 Bacteria; Proteobacteria; Alphaproteobacteria; Sphingomonadales; Sphingomonadaceae; Sphingomonas.	366877		1	B			SphSpe16		Sphingomonas sp.
	Sphingomonas sp.	nifH	aerial part		225219700 FJ455051.1	Sphingomonas sp. BR12195 Bacteria; Proteobacteria; Alphaproteobacteria; Sphingomonadales; Sphingomonadaceae; Sphingomonas.	366882		1	B			SphSpec7		Sphingomonas sp.
	Spirochaeta stenostrepta	nifH			12659177 AF325793.1	Spirochaeta stenostrepta Bacteria; Spirochaetes; Spirochaetales; Spirochaetaceae; Spirochaeta.	152		3	A	2.3		SpiSten2	2C	Spirochaeta stenostrepta
	Stenotrophomonas maltophilia	nifH			90404717 DQ431162.1	Stenotrophomonas maltophilia Bacteria; Proteobacteria; Gammaproteobacteria; Xanthomonadales; Xanthomonadaceae; Stenotrophomonas.	40324		1	B			SteMalt7		Stenotrophomonas maltophilia
	Synechococcus nidulans	nifH	intertidal zone; Burgau beach		459463722 KC256772.1	Synechococcus nidulans LEGE 07171 Bacteria; Cyanobacteria; Oscillatoriophycideae; Chroococcales; Synechococcus.	945779						SncNidul		Synechococcus nidulans
	Thermoanaerobacterium saccharolyticum				389568633 CP003184.1	Thermoanaerobacterium saccharolyticum JW/SL-YS485 Bacteria; Firmicutes; Clostridia; Thermoanaerobacterales; Thermoanaerobacterales Family III. Incertae Sedis; Thermoanaerobacterium.	1094508						ThbSacch		Thermoanaerobacterium saccharolyticum
	Thioalkalispira microaerophila	nifH			124389586 EF199958.1	Thioalkalispira microaerophila Bacteria; Proteobacteria; Gammaproteobacteria; Chromatiales; Ectothiorhodospiraceae; Thioalkalispira.	200624		1	B			ThiMicro		Thioalkalispira microaerophila
	Thioflavicoccus mobilis		flat, laminated microbial mat in a salt marsh	41.526 N 70.673 W	431827765 CP003051.1	Thioflavicoccus mobilis 8321 Bacteria; Proteobacteria; Gammaproteobacteria; Chromatiales; Chromatiaceae; Thioflavicoccus.	765912						ThfMobil		Thioflavicoccus mobilis
	Thiorhodococcus drewsii		marine microbial mat sampled in Great Sippewissett Salt Marsh at the Atlantic coast		343919336 AFWT01000020.1	Thiorhodococcus drewsii AZ1 Bacteria; Proteobacteria; Gammaproteobacteria; Chromatiales; Chromatiaceae; Thiorhodococcus.	765913						TrhDrew2		Thiorhodococcus drewsii
	Treponema primitia	nifH			12659191 AF325800.1	Treponema primitia Bacteria; Spirochaetes; Spirochaetales; Spirochaetaceae; Treponema.	88058		4-5	D	4.1		TrePrimi	4A	Treponema primitia
	Trichodesmium erythraeum				113473942 NC_008312.1	Trichodesmium erythraeum IMS101 Bacteria; Cyanobacteria; Oscillatoriales; Trichodesmium.	203124		1	B	1.2		TriEryt2	1B	Trichodesmium erythraeum
1	Bradyrhizobium japonicum		reddish paddy soil		254574673 GQ289579.1	Bradyrhizobium japonicum Bacteria; Proteobacteria; Alphaproteobacteria; Rhizobiales; Bradyrhizobiaceae; Bradyrhizobium.	375		1	B	1.11		BraJap48	1	Bradyrhizobium japonicum
1	Hydrogenobacter thermophilus	nifH			288786720 AP011112.1	Hydrogenobacter thermophilus TK-6 Bacteria; Aquificae; Aquificales; Aquificaceae; Hydrogenobacter.	608538		1	B	1		HdrTherm	1	Hydrogenobacter thermophilus
1	Thermocrinis albus				289181394 CP001931.1	Thermocrinis albus DSM 14484 Bacteria; Aquificae; Aquificales; Aquificaceae; Thermocrinis.	638303		1	B	1		ThmAlbus	1	Thermocrinis albus
2	uncultured bacterium	nifH	forest soil		208970322 EU912883.1	uncultured bacterium Bacteria; environmental samples.	77133		3	A	2		UncBa190	2	uncultured bacterium
2	uncultured bacterium	nifH	forest soil		208970340 EU912892.1	uncultured bacterium Bacteria; environmental samples.	77133		3	A	2		UncBa192	2	uncultured bacterium
2	uncultured bacterium	nifH	long-term tilled soil, macroaggregate fraction (600-2000 micron)		99083278 DQ520467.1	uncultured bacterium Bacteria; environmental samples.	77133		3	A	2		UncBa863	2	uncultured bacterium
3	Acetivibrio cellulolyticus		sewage sludge		302592752 AEDB01000012.1	Acetivibrio cellulolyticus CD2 Bacteria; Firmicutes; Clostridia; Clostridiales; Ruminococcaceae; Acetivibrio.	509191		2	C	3.3		AcvCellu	3	Acetivibrio cellulolyticus
3	Acetobacterium woodii	nifH			7339868 AF216881.1	Acetobacterium woodii Bacteria; Firmicutes; Clostridia; Clostridiales; Eubacteriaceae; Acetobacterium.	33952		2	C	3.3		AceWoodi	3	Acetobacterium woodii
3	Acetobacterium woodii	nifH2			375300680 CP002987.1	Acetobacterium woodii DSM 1030 Bacteria; Firmicutes; Clostridia; Clostridiales; Eubacteriaceae; Acetobacterium.	931626						AceWood4	3	Acetobacterium woodii
3	Alkaliphilus metalliredigens				149947715 CP000724.1	Alkaliphilus metalliredigens QYMF Bacteria; Firmicutes; Clostridia; Clostridiales; Clostridiaceae; Alkaliphilus.	293826		2	C	3.3		AlkMetal	3	Alkaliphilus metalliredigens
3	Anabaena variabilis				75699950 CP000117.1	Anabaena variabilis ATCC 29413 Bacteria; Cyanobacteria; Nostocales; Nostocaceae; Anabaena.	240292		2	C	3.5		AnaVari2	3	Anabaena variabilis
3	Arcticibacter svalbardensis		arctic soil		507723863 AQPN01000090.1	Arcticibacter svalbardensis MN12-7 Bacteria; Bacteroidetes; Sphingobacteriia; Sphingobacteriales; Sphingobacteriaceae; Arcticibacter.	1150600						ArbSvalb	3	Arcticibacter svalbardensis
3	Bradyrhizobium japonicum		reddish paddy soil		254574653 GQ289569.1	Bradyrhizobium japonicum Bacteria; Proteobacteria; Alphaproteobacteria; Rhizobiales; Bradyrhizobiaceae; Bradyrhizobium.	375		2	C	3.12		BraJap26	3	Bradyrhizobium japonicum
3	Bradyrhizobium japonicum		reddish paddy soil		254574650 GQ289567.1	Bradyrhizobium japonicum Bacteria; Proteobacteria; Alphaproteobacteria; Rhizobiales; Bradyrhizobiaceae; Bradyrhizobium.	375		2	C	3.5		BraJap49	3	Bradyrhizobium japonicum
3	Clostridium acetobutylicum	nifH			25168256 AE001437.1	Clostridium acetobutylicum ATCC 824 Bacteria; Firmicutes; Clostridia; Clostridiales; Clostridiaceae; Clostridium.	272562		2	C	3.3		CloAceto	3	Clostridium acetobutylicum
3	Clostridium cellulovorans		cellulose digester		242225430 ACPD01000046.1	Clostridium cellulovorans 743B Bacteria; Firmicutes; Clostridia; Clostridiales; Clostridiaceae; Clostridium.	573061		2	C	3.3		CloCell4	3	Clostridium cellulovorans
3	Clostridium pasteurianum		coal-cleaning residues		488448414 CP003261.1	Clostridium pasteurianum BC1 Bacteria; Firmicutes; Clostridia; Clostridiales; Clostridiaceae; Clostridium.	86416						CloPas22	3	Clostridium pasteurianum
3	Clostridium saccharoperbutylacetonicum	nifH1			451782877 CP004121.1	Clostridium saccharoperbutylacetonicum N1-4(HMT) Bacteria; Firmicutes; Clostridia; Clostridiales; Clostridiaceae; Clostridium.	931276						CloSacch	3	Clostridium saccharoperbutylacetonicum
3	Desulfarculus baarsii		ditch mud		301638057 CP002085.1	Desulfarculus baarsii DSM 2075 Bacteria; Proteobacteria; Deltaproteobacteria; Desulfarculales; Desulfarculaceae; Desulfarculus.	644282		2	C	3.5		DlrBaars	3	Desulfarculus baarsii
3	Desulfomicrobium baculatum				228559500 ABTP01000003.1	Desulfomicrobium baculatum DSM 4028 Bacteria; Proteobacteria; Deltaproteobacteria; Desulfovibrionales; Desulfomicrobiaceae; Desulfomicrobium.	525897		2	C	3.5		DsmBacu2	3	Desulfomicrobium baculatum
3	Desulfotomaculum gibsoniae		freshwater mud		355357233 AGJQ01000010.1	Desulfotomaculum gibsoniae DSM 7213 Bacteria; Firmicutes; Clostridia; Clostridiales; Peptococcaceae; Desulfotomaculum.	767817						DesGibso	3	Desulfotomaculum gibsoniae
3	Desulfotomaculum ruminis		rumen of hay-fed sheep		334338613 NC_015589.1	Desulfotomaculum ruminis DSM 2154 Bacteria; Firmicutes; Clostridia; Clostridiales; Peptococcaceae; Desulfotomaculum.	696281						DesRumin	3	Desulfotomaculum ruminis
3	Desulfovibrio gigas	nifH			1572590 U68183.1	Desulfovibrio gigas Bacteria; Proteobacteria; Deltaproteobacteria; Desulfovibrionales; Desulfovibrionaceae; Desulfovibrio.	879		2	C	3.17		DsfGigas	3	Desulfovibrio gigas
3	Desulfovibrio magneticus	nifH			239794502 AP010904.1	Desulfovibrio magneticus RS-1 Bacteria; Proteobacteria; Deltaproteobacteria; Desulfovibrionales; Desulfovibrionaceae; Desulfovibrio.	573370		2	C	3.16		DsfMagne	3	Desulfovibrio magneticus
3	enrichment culture	nifH	sulfate-reducing bacteria lactate-based enrichment culture derived from intertidal Bird Shoals (RCNERR) microbial mat		17933465 AY040515.1	enrichment culture bacterium 01 Bacteria; environmental samples.	169409		2	C	3.5		EnrCultu	3	enrichment culture
3	Methanoplanus petrolearius		off shore oil field from Gulf of Guinea		307155401 CP002117.1	Methanoplanus petrolearius DSM 11571 Archaea; Euryarchaeota; Methanomicrobia; Methanomicrobiales; Methanomicrobiaceae; Methanoplanus.	679926		2	C	3.1		MnpPetro	3	Methanoplanus petrolearius
3	Methanosarcina acetivorans	nifH			19918815 AE010299.1	Methanosarcina acetivorans C2A Archaea; Euryarchaeota; Methanomicrobia; Methanosarcinales; Methanosarcinaceae; Methanosarcina.	188937		2	C	3.3		MetAcet3	3	Methanosarcina acetivorans
3	Methanosarcina barkeri	nifH2			12697185 X56073.1	Methanosarcina barkeri Archaea; Euryarchaeota; Methanomicrobia; Methanosarcinales; Methanosarcinaceae; Methanosarcina.	2208		2	C	3.3		MetBark7	3	Methanosarcina barkeri
3	Methanosphaerula palustris		organically rich wetland		219544946 CP001338.1	Methanosphaerula palustris E1-9c Archaea; Euryarchaeota; Methanomicrobia; Methanomicrobiales; Genera incertae sedis; Methanosphaerula.	521011		2	C	3.1		MhhPalu4	3	Methanosphaerula palustris
3	Paludibacter propionicigenes		rice plant residue in anoxic rice field soil	38.25222 N 140.335602 E	312441806 CP002345.1	Paludibacter propionicigenes WB4 Bacteria; Bacteroidetes; Bacteroidia; Bacteroidales; Porphyromonadaceae; Paludibacter.	694427		2	C	3.12		PalProp2	3	Paludibacter propionicigenes
3	Pelosinus fermentans		groundwater		392438355 AKVK01000864.1	Pelosinus fermentans B3 Bacteria; Firmicutes; Negativicutes; Selenomonadales; Veillonellaceae; Pelosinus.	1149861						PlsFerm2	3	Pelosinus fermentans
3	Prevotella bryantii	nifH			299776293 ADWO01000022.1	Prevotella bryantii B14 Bacteria; Bacteroidetes; Bacteroidia; Bacteroidales; Prevotellaceae; Prevotella.	752555		2	C	3.3		PreBryan	3	Prevotella bryantii
3	Syntrophobacter fumaroxidans				116696516 CP000478.1	Syntrophobacter fumaroxidans MPOB Bacteria; Proteobacteria; Deltaproteobacteria; Syntrophobacterales; Syntrophobacteraceae; Syntrophobacter.	335543		2	C	3.9		SnrFumar	3	Syntrophobacter fumaroxidans
3	Thermincola potens		sludge reactor	37.83 N 122.30 W	296030128 CP002028.1	Thermincola potens JR Bacteria; Firmicutes; Clostridia; Clostridiales; Peptococcaceae; Thermincola.	635013		2	C	3.1		ThnPoten	3	Thermincola potens
3	Treponema bryantii	nifH			12659183 AF325796.1	Treponema bryantii Bacteria; Spirochaetes; Spirochaetales; Spirochaetaceae; Treponema.	163		2	C	3.3		TreBryan	3	Treponema bryantii
3	uncultured Antarctic	nifH	microbial mat		217337701 EU915061.1	uncultured Antarctic bacterium Bacteria; environmental samples.	582183		2	C	3.19		UncAnt13	3	uncultured Antarctic
3	uncultured bacterium	nifH	Jiaozhou Bay sediment		224996625 FJ686500.1	uncultured bacterium Bacteria; environmental samples.	77133		2	C	3.16		UncBa774	3	uncultured bacterium
3	uncultured bacterium	nifH	oil-contaminated marine sediment		68135460 DQ077984.1	uncultured bacterium Bacteria; environmental samples.	77133		2	C	3.16		UncBa785	3	uncultured bacterium
3	uncultured bacterium	nifH	untilled soil, macroaggregate fraction (250-600 micron)		99082994 DQ520325.1	uncultured bacterium Bacteria; environmental samples.	77133		2	C	3.3		UncBa817	3	uncultured bacterium
3	uncultured bacterium	nifH	long-term tilled soil, macroaggregate fraction (600-2000 micron)		99083256 DQ520456.1	uncultured bacterium Bacteria; environmental samples.	77133		2	C	3.1		UncBa860	3	uncultured bacterium
3	uncultured bacterium	nifH	Damma glacier forefield soil		156601069 EF988573.1	uncultured bacterium Bacteria; environmental samples.	77133		2	C			UncB2276	3	uncultured bacterium
3	uncultured bacterium	nifH	Chesapeake Bay, Station 2, surface		29293285 AY223963.1	uncultured bacterium Bacteria; environmental samples.	77133		2	C	3.5		UncB3254	3	uncultured bacterium
3	uncultured bacterium	nifH	Amazon Rain Forest		524903999 JX865808.1	uncultured bacterium Bacteria; environmental samples.	77133						Unc18598	3	uncultured bacterium
3	uncultured nitrogen-fixing	nifH	termite gut		397562943 JX025129.1	uncultured nitrogen-fixing bacterium Bacteria; environmental samples.	119348						UncN1824	3	uncultured nitrogen-fixing
1A	Anaeromyxobacter sp.				152026452 CP000769.1	Anaeromyxobacter sp. Fw109-5 Bacteria; Proteobacteria; Deltaproteobacteria; Myxococcales; Cystobacterineae; Myxococcaceae; Anaeromyxobacter.	404589		1	B	1.1		AnmSpeci	1A	Anaeromyxobacter sp.
1A	Bradyrhizobium japonicum		reddish paddy soil		254574636 GQ289560.1	Bradyrhizobium japonicum Bacteria; Proteobacteria; Alphaproteobacteria; Rhizobiales; Bradyrhizobiaceae; Bradyrhizobium.	375		1	B	1.1		BraJap38	1A	Bradyrhizobium japonicum
1A	Desulfuromonas acetoxidans				95134209 AAEW02000007.1	Desulfuromonas acetoxidans DSM 684 Bacteria; Proteobacteria; Deltaproteobacteria; Desulfuromonadales; Desulfuromonadaceae; Desulfuromonas.	281689		1	B	1.1		DlfAceto	1A	Desulfuromonas acetoxidans
1A	Geobacter bemidjiensis				197085762 CP001124.1	Geobacter bemidjiensis Bem Bacteria; Proteobacteria; Deltaproteobacteria; Desulfuromonadales; Geobacteraceae; Geobacter.	404380		1	B	1.1		GeoBemid	1A	Geobacter bemidjiensis
1A	Geobacter lovleyi				189419341 CP001089.1	Geobacter lovleyi SZ Bacteria; Proteobacteria; Deltaproteobacteria; Desulfuromonadales; Geobacteraceae; Geobacter.	398767		1	B	1.1		GeoLovle	1A	Geobacter lovleyi
1A	uncultured Antarctic	nifH	microbial mat		217337685 EU915053.1	uncultured Antarctic bacterium Bacteria; environmental samples.	582183		1	B	1.1		UncAnta5	1A	uncultured Antarctic
1B	Anabaena ambigua	nifH			178925482 EU381372.1	Anabaena ambigua LH-M Bacteria; Cyanobacteria; Nostocales; Nostocaceae; Anabaena.	512147		1	B	1.2		AnaAmbi3	1B	Anabaena ambigua
1B	Anabaena cylindrica	nifH			62421705 AY768423.1	Anabaena cylindrica Bacteria; Cyanobacteria; Nostocales; Nostocaceae; Anabaena.	1165		1	B	1.2		AnaCylin	1B	Anabaena cylindrica
1B	Anabaena variabilis	nifH			1885386 U89346.1	Anabaena variabilis ATCC 29413 Bacteria; Cyanobacteria; Nostocales; Nostocaceae; Anabaena.	240292		1	B	1.2		AnaVari5	1B	Anabaena variabilis
1B	Chroococcidiopsis thermalis	nifH2			37694448 AY422706.1	Chroococcidiopsis thermalis PCC 7203 Bacteria; Cyanobacteria; Pleurocapsales; Chroococcidiopsis.	251229		1	B	1.2		ChcTherm	1B	Chroococcidiopsis thermalis
1B	Cyanothece sp.	nifH			171696371 CP000806.1	Cyanothece sp. ATCC 51142 Bacteria; Cyanobacteria; Chroococcales; Cyanothece.	43989		1	B	1.2		CntSpec7	1B	Cyanothece sp.
1B	Fischerella sp.	nifH			1294822 U49514.1	Fischerella sp. UTEX 'LB 1931' Bacteria; Cyanobacteria; Stigonematales; Fischerella.	70812		1	B	1.2		FisSpeci	1B	Fischerella sp.
1B	Leptolyngbya boryana	nifH			216823 D00666.1	Leptolyngbya boryana IAM M-101 Bacteria; Cyanobacteria; Oscillatoriales; Leptolyngbya.	411966		1	B	1.2		LptBory2	1B	Leptolyngbya boryana
1B	Lyngbya majuscula	nifH			148466475 EF392706.1	Lyngbya majuscula CCAP 1446/4 Bacteria; Cyanobacteria; Oscillatoriales; Lyngbya.	197229		1	B	1.2		LynMaju3	1B	Lyngbya majuscula
1B	Lyngbya wollei	nifH			157061367 EF397766.1	Lyngbya wollei Bacteria; Cyanobacteria; Oscillatoriales; Lyngbya.	467598		1	B	1.2		LynWol12	1B	Lyngbya wollei
1B	Mastigocladus laminosus	nifH			154354234 EF570553.1	Mastigocladus laminosus CCMEE 5201 Bacteria; Cyanobacteria; Stigonematales; Mastigocladus.	458045		1	B	1.2		MasLam47	1B	Mastigocladus laminosus
1B	Nostoc commune	nifH			454420 L23514.1	Nostoc commune Bacteria; Cyanobacteria; Nostocales; Nostocaceae; Nostoc.	1178		1	B	1.2		NosComm5	1B	Nostoc commune
1B	Nostoc punctiforme				186463002 CP001037.1	Nostoc punctiforme PCC 73102 Bacteria; Cyanobacteria; Nostocales; Nostocaceae; Nostoc.	63737		1	B	1.2		NosPunc4	1B	Nostoc punctiforme
1B	Pseudanabaena sp.	nifH			1698867 U73136.1	Pseudanabaena sp. PCC 7403 Bacteria; Cyanobacteria; Oscillatoriales; Pseudanabaena.	56111		1	B	1.2		PsdSpeci	1B	Pseudanabaena sp.
1B	Symploca atlantica	nifH			2565232 AF013025.1	Symploca atlantica PCC 8002 Bacteria; Cyanobacteria; Oscillatoriales; Symploca.	105592		1	B	1.2		SymAtlan	1B	Symploca atlantica
1C	Bradyrhizobium japonicum		reddish paddy soil		254574638 GQ289561.1	Bradyrhizobium japonicum Bacteria; Proteobacteria; Alphaproteobacteria; Rhizobiales; Bradyrhizobiaceae; Bradyrhizobium.	375		1	B	1.3		BraJap39	1C	Bradyrhizobium japonicum
1C	Desulfitobacterium hafniense				219536331 CP001336.1	Desulfitobacterium hafniense DCB-2 Bacteria; Firmicutes; Clostridia; Clostridiales; Peptococcaceae; Desulfitobacterium.	272564		1	B	1.3		DstHaf12	1C	Desulfitobacterium hafniense
1C	Heliobacterium gestii	nifH			82568488 AB126254.2	Heliobacterium gestii Bacteria; Firmicutes; Clostridia; Clostridiales; Heliobacteriaceae; Heliobacterium.	2699		1	B	1.3		HelGest4	1C	Heliobacterium gestii
1C	Thermodesulfovibrio yellowstonii	nifH			206741110 CP001147.1	Thermodesulfovibrio yellowstonii DSM 11347 Bacteria; Nitrospirae; Nitrospirales; Nitrospiraceae; Thermodesulfovibrio.	289376		1	B	1.3		ThrYello	1C	Thermodesulfovibrio yellowstonii
1D	Frankia alni	nifH			111147037 CT573213.2	Frankia alni ACN14a Bacteria; Actinobacteria; Actinobacteridae; Actinomycetales; Frankineae; Frankiaceae; Frankia.	326424		1	B	1.4		FranAlni	1D	Frankia alni
1D	Frankia sp.	nifH	root nodule		225905696 FJ477422.1	Frankia sp. AgGS'84/44 Bacteria; Actinobacteria; Actinobacteridae; Actinomycetales; Frankineae; Frankiaceae; Frankia.	631121		1	B	1.4		FraSpe56	1D	Frankia sp.
1D	Micromonospora lupini	nifH	host root nodule		283480566 FN395238.1	Micromonospora lupini Bacteria; Actinobacteria; Actinobacteridae; Actinomycetales; Micromonosporineae; Micromonosporaceae; Micromonospora.	285679		1	B	1.4		McmLupin	1D	Micromonospora lupini
1D	uncultured Frankia	nifH	forest floor soil		296278809 GU810480.1	uncultured Frankia sp. Bacteria; Actinobacteria; Actinobacteridae; Actinomycetales; Frankineae; Frankiaceae; Frankia; environmental samples.	181582		1	B	1.4		UncFr765	1D	uncultured Frankia
1E	Bacillus alkalidiazotrophicus	nifH			158939905 EU204959.1	Bacillus alkalidiazotrophicus Bacteria; Firmicutes; Bacillales; Bacillaceae; Bacillus.	472963		1	B	1.5		BacAlkal	1E	Bacillus alkalidiazotrophicus
1E	Bacillus arseniciselenatis	nifH			158939907 EU204960.1	Bacillus arseniciselenatis Bacteria; Firmicutes; Bacillales; Bacillaceae; Bacillus.	85682		1	B	1.5		BacArsen	1E	Bacillus arseniciselenatis
1E	Natronobacillus azotifigens	nifH			189016210 EU542601.1	Natronobacillus azotifigens Bacteria; Firmicutes; Bacillales; Bacillaceae; Natronobacillus.	472978		1	B	1.5		NatAzoti	1E	Natronobacillus azotifigens
1E	Paenibacillus abekawaensis	nifH	surface-sterilized root of Miscanthus sinensis collected on the bank of Abekawa river		224548905 AB489139.1	Paenibacillus abekawaensis Bacteria; Firmicutes; Bacillales; Paenibacillaceae; Paenibacillus.	244733		1	B	1.5		PaeAbeka	1E	Paenibacillus abekawaensis
1E	Paenibacillus durus	nifH2			12657476 AJ299453.1	Paenibacillus durus Bacteria; Firmicutes; Bacillales; Paenibacillaceae; Paenibacillus.	44251		1	B	1.5		PaeDur14	1E	Paenibacillus durus
1E	Paenibacillus fujiensis	nifH	surface-sterilized root of rice plant (Oryza sativa) cultivated in paddy field		224548823 AB489070.1	Paenibacillus fujiensis Bacteria; Firmicutes; Bacillales; Paenibacillaceae; Paenibacillus.	208550		1	B	1.5		PaeFujie	1E	Paenibacillus fujiensis
1E	Paenibacillus graminis	nifH	Root-inside of gramineous plant, Poa acroleuca		223972580 AB485747.1	Paenibacillus graminis Bacteria; Firmicutes; Bacillales; Paenibacillaceae; Paenibacillus.	189425		1	B	1.5		PaeGram3	1E	Paenibacillus graminis
1E	Paenibacillus polymyxa	nifH			5701923 AJ223996.1	Paenibacillus polymyxa Bacteria; Firmicutes; Bacillales; Paenibacillaceae; Paenibacillus.	1406		1	B	1.5		PaePoly5	1E	Paenibacillus polymyxa
1E	Paenibacillus polymyxa	nifH			5701921 AJ223995.1	Paenibacillus polymyxa Bacteria; Firmicutes; Bacillales; Paenibacillaceae; Paenibacillus.	1406		1	B	1.5		PaePoly6	1E	Paenibacillus polymyxa
1E	Paenibacillus sabinae	nifH			305390403 HM583799.1	Paenibacillus sabinae Bacteria; Firmicutes; Bacillales; Paenibacillaceae; Paenibacillus.	365617		1	B	1.5		PaeSabi7	1E	Paenibacillus sabinae
1E	uncultured bacterium	nifH	long-term tilled soil, microaggregate fraction (75-250 micron)		99083342 DQ520499.1	uncultured bacterium Bacteria; environmental samples.	77133		1	B	1.5		UncB1803	1E	uncultured bacterium
1F	Arcobacter nitrofigilis		roots		296095720 CP001999.1	Arcobacter nitrofigilis DSM 7299 Bacteria; Proteobacteria; Epsilonproteobacteria; Campylobacterales; Campylobacteraceae; Arcobacter.	572480		1	B	1.6		ArcNitr4	1F	Arcobacter nitrofigilis
1F	Pseudomonas sp.	nifH	pulp and paper wastewater		224994834 FJ687517.1	Pseudomonas sp. IPPW-2 Bacteria; Proteobacteria; Gammaproteobacteria; Pseudomonadales; Pseudomonadaceae; Pseudomonas.	599707		1	B	1.6		PseSpec2	1F	Pseudomonas sp.
1F	Wolinella succinogenes	NIFH			34483186 BX571660.1	Wolinella succinogenes Bacteria; Proteobacteria; Epsilonproteobacteria; Campylobacterales; Helicobacteraceae; Wolinella.	844		1	B	1.6		WolSucci	1F	Wolinella succinogenes
1G	Alcaligenes faecalis	nifH			1228075 X96609.1	Alcaligenes faecalis Bacteria; Proteobacteria; Betaproteobacteria; Burkholderiales; Alcaligenaceae; Alcaligenes.	511		1	B	1.7		AlcFaeca	1G	Alcaligenes faecalis
1G	Allochromatium vinosum				241463475 ACQQ01000002.1	Allochromatium vinosum DSM 180 Bacteria; Proteobacteria; Gammaproteobacteria; Chromatiales; Chromatiaceae; Allochromatium.	572477		1	B	1.7		AllVinos	1G	Allochromatium vinosum
1G	Azomonas macrocytogenes	nifH			60651002 AY644349.1	Azomonas macrocytogenes Bacteria; Proteobacteria; Gammaproteobacteria; Pseudomonadales; Pseudomonadaceae; Azomonas.	69962		1	B	1.7		AzmMacr2	1G	Azomonas macrocytogenes
1G	Azotobacter chroococcum	nifH			193796053 EU693338.1	Azotobacter chroococcum Bacteria; Proteobacteria; Gammaproteobacteria; Pseudomonadales; Pseudomonadaceae; Azotobacter.	353		1	B	1.7		AztChroo	1G	Azotobacter chroococcum
1G	Azotobacter vinelandii				142329 M11579.1	Azotobacter vinelandii Bacteria; Proteobacteria; Gammaproteobacteria; Pseudomonadales; Pseudomonadaceae; Azotobacter.	354		1	B	1.7		AztVine4	1G	Azotobacter vinelandii
1G	Celerinatantimonas diazotrophica	nifH			117959904 DQ913881.1	Celerinatantimonas diazotrophica Bacteria; Proteobacteria; Gammaproteobacteria; Celerinatantimonadaceae; Celerinatantimonas.	412034		1	B	1.7		CelDiaz2	1G	Celerinatantimonas diazotrophica
1G	Klebsiella pneumoniae	nifH			206564770 CP000964.1	Klebsiella pneumoniae 342 Bacteria; Proteobacteria; Gammaproteobacteria; Enterobacteriales; Enterobacteriaceae; Klebsiella.	507522		1	B	1.7		KlePneu3	1G	Klebsiella pneumoniae
1G	Klebsiella pneumoniae	nifH			29650460 AY242355.1	Klebsiella pneumoniae 342 Bacteria; Proteobacteria; Gammaproteobacteria; Enterobacteriales; Enterobacteriaceae; Klebsiella.	507522		1	B	1.7		KlePneu5	1G	Klebsiella pneumoniae
1G	Pantoea sp.				258535981 ACYJ01000002.1	Pantoea sp. At-9b Bacteria; Proteobacteria; Gammaproteobacteria; Enterobacteriales; Enterobacteriaceae; Pantoea.	592316		1	B	1.7		PanSpec2	1G	Pantoea sp.
1G	Pseudomonas stutzeri	nifH			145568602 CP000304.1	Pseudomonas stutzeri A1501 Bacteria; Proteobacteria; Gammaproteobacteria; Pseudomonadales; Pseudomonadaceae; Pseudomonas.	379731		1	B	1.7		PseStut2	1G	Pseudomonas stutzeri
1G	Tolumonas auensis		sediment of freshwater lake		237499037 CP001616.1	Tolumonas auensis DSM 9187 Bacteria; Proteobacteria; Gammaproteobacteria; Aeromonadales; Aeromonadaceae; Tolumonas.	595494		1	B	1.7		TlmAuens	1G	Tolumonas auensis
1G	uncultured Antarctic	nifH	microbial mat		217337679 EU915050.1	uncultured Antarctic bacterium Bacteria; environmental samples.	582183		1	B	1.7		UncAnta2	1G	uncultured Antarctic
1G	uncultured bacterium	nifH	rhizospheric soil of sorghum		158999549 EU048019.1	uncultured bacterium Bacteria; environmental samples.	77133		1	B	1.7		UncBa690	1G	uncultured bacterium
1G	Vibrio parahaemolyticus	nifH			144228275 EF203422.1	Vibrio parahaemolyticus Bacteria; Proteobacteria; Gammaproteobacteria; Vibrionales; Vibrionaceae; Vibrio.	670		1	B	1.7		VibParah	1G	Vibrio parahaemolyticus
1J/1K	Acidithiobacillus ferrooxidans	nifH			218517237 CP001219.1	Acidithiobacillus ferrooxidans ATCC 23270 Bacteria; Proteobacteria; Gammaproteobacteria; Acidithiobacillales; Acidithiobacillaceae; Acidithiobacillus.	243159		1	B	1.11		AciFerr4	1J/1K	Acidithiobacillus ferrooxidans
1J/1K	Agrobacterium tumefaciens	nifH			262410234 GU083826.1	Agrobacterium tumefaciens Bacteria; Proteobacteria; Alphaproteobacteria; Rhizobiales; Rhizobiaceae; Rhizobium/Agrobacterium group; Agrobacterium.	358		1	B	1.1		AgrTume3	1J/1K	Agrobacterium tumefaciens
1J/1K	Amorphomonas oryzae	nifH			126567361 AB233495.1	Amorphomonas oryzae Bacteria; Proteobacteria; Alphaproteobacteria; Rhizobiales; Rhizobiaceae; Amorphomonas.	344459		1	B	1.1		AmoOryza	1J/1K	Amorphomonas oryzae
1J/1K	Azorhizobium caulinodans	nifH	ectomycorrhiza		77403415 AM110711.1	Azorhizobium caulinodans Bacteria; Proteobacteria; Alphaproteobacteria; Rhizobiales; Xanthobacteraceae; Azorhizobium.	7		1	B	1.11		AzhCauli	1J/1K	Azorhizobium caulinodans
1J/1K	Azorhizobium doebereinerae	nifH			209405340 FJ223129.1	Azorhizobium doebereinerae Bacteria; Proteobacteria; Alphaproteobacteria; Rhizobiales; Xanthobacteraceae; Azorhizobium.	281091		1	B	1.11		AzhDoebe	1J/1K	Azorhizobium doebereinerae
1J/1K	Azospira oryzae	nifH			111054472 U97115.2	Azospira oryzae Bacteria; Proteobacteria; Betaproteobacteria; Rhodocyclales; Rhodocyclaceae; Azospira.	146939		1	B	1.11		AzsOryza	1J/1K	Azospira oryzae
1J/1K	Azospirillum amazonense	nifH			283992881 GU256445.1	Azospirillum amazonense Bacteria; Proteobacteria; Alphaproteobacteria; Rhodospirillales; Rhodospirillaceae; Azospirillum.	28077		1	B	1.11		AzoAmazo	1J/1K	Azospirillum amazonense
1J/1K	Azospirillum brasilense	nifH	uncontaminated soil		240130483 GQ161232.1	Azospirillum brasilense Bacteria; Proteobacteria; Alphaproteobacteria; Rhodospirillales; Rhodospirillaceae; Azospirillum.	192		1	B	1.1		AzoBrasi	1J/1K	Azospirillum brasilense
1J/1K	Azospirillum brasilense	nifH	Triticum turgidum var. durum, rhizosphere		295809929 FN813554.1	Azospirillum brasilense Bacteria; Proteobacteria; Alphaproteobacteria; Rhodospirillales; Rhodospirillaceae; Azospirillum.	192		1	B	1.1		AzoBra23	1J/1K	Azospirillum brasilense
1J/1K	Azospirillum irakense	nifH			283992887 GU256448.1	Azospirillum irakense Bacteria; Proteobacteria; Alphaproteobacteria; Rhodospirillales; Rhodospirillaceae; Azospirillum.	34011		1	B	1.11		AzoIrake	1J/1K	Azospirillum irakense
1J/1K	Azospirillum zeae	nifH	Triticum turgidum var. durum, rhizosphere		295809927 FN813553.1	Azospirillum zeae Bacteria; Proteobacteria; Alphaproteobacteria; Rhodospirillales; Rhodospirillaceae; Azospirillum.	660513		1	B	1.1		AzosZea4	1J/1K	Azospirillum zeae
1J/1K	Beijerinckia indica	nifH			182677002 NC_010581.1	Beijerinckia indica subsp. indica ATCC 9039 Bacteria; Proteobacteria; Alphaproteobacteria; Rhizobiales; Beijerinckiaceae; Beijerinckia.	395963		1	B	1.11		BeiIndi3	1J/1K	Beijerinckia indica
1J/1K	Beijerinckiaceae bacterium	nifH	acidic peat	65.01 N 35.44 E	304654572 FR686351.1	Beijerinckiaceae bacterium AR4 Bacteria; Proteobacteria; Alphaproteobacteria; Rhizobiales; Beijerinckiaceae.	876269		1	B	1.11		BjrBact2	1J/1K	Beijerinckiaceae bacterium
1J/1K	Bradyrhizobium canariense	nifH	root nodules of Cytisus triflorus		262223086 GU001620.1	Bradyrhizobium canariense Bacteria; Proteobacteria; Alphaproteobacteria; Rhizobiales; Bradyrhizobiaceae; Bradyrhizobium.	255045		1	B	1.11		BraCana4	1J/1K	Bradyrhizobium canariense
1J/1K	Bradyrhizobium cytisi	nifH	root nodules of Cytisus triflorus		262223082 GU001618.1	Bradyrhizobium cytisi Bacteria; Proteobacteria; Alphaproteobacteria; Rhizobiales; Bradyrhizobiaceae; Bradyrhizobium.	515489		1	B	1.11		BraCytis	1J/1K	Bradyrhizobium cytisi
1J/1K	Bradyrhizobium denitrificans	nifH			299152196 HM047125.1	Bradyrhizobium denitrificans Bacteria; Proteobacteria; Alphaproteobacteria; Rhizobiales; Bradyrhizobiaceae; Bradyrhizobium.	328552		1	B	1.11		BraDenit	1J/1K	Bradyrhizobium denitrificans
1J/1K	Bradyrhizobium elkanii	nifH	ectomycorrhiza		77403421 AM110714.1	Bradyrhizobium elkanii Bacteria; Proteobacteria; Alphaproteobacteria; Rhizobiales; Bradyrhizobiaceae; Bradyrhizobium.	29448		1	B	1.11		BraElka6	1J/1K	Bradyrhizobium elkanii
1J/1K	Bradyrhizobium elkanii	nifH			289812964 GU433549.1	Bradyrhizobium elkanii Bacteria; Proteobacteria; Alphaproteobacteria; Rhizobiales; Bradyrhizobiaceae; Bradyrhizobium.	29448		1	B	1.11		BraElk20	1J/1K	Bradyrhizobium elkanii
1J/1K	Bradyrhizobium elkanii	nifH			298264679 HM057568.1	Bradyrhizobium elkanii Bacteria; Proteobacteria; Alphaproteobacteria; Rhizobiales; Bradyrhizobiaceae; Bradyrhizobium.	29448		1	B	1.11		BraElk24	1J/1K	Bradyrhizobium elkanii
1J/1K	Bradyrhizobium iriomotense	nifH	isolated from a tumor like root outgrowth of the legume Entada koshunensis		146424685 AB300998.1	Bradyrhizobium iriomotense Bacteria; Proteobacteria; Alphaproteobacteria; Rhizobiales; Bradyrhizobiaceae; Bradyrhizobium.	441950		1	B	1.11		BraIriom	1J/1K	Bradyrhizobium iriomotense
1J/1K	Bradyrhizobium japonicum	nifH	root nodules		161986729 EU146001.1	Bradyrhizobium japonicum Bacteria; Proteobacteria; Alphaproteobacteria; Rhizobiales; Bradyrhizobiaceae; Bradyrhizobium.	375		1	B	1.11		BraJapo6	1J/1K	Bradyrhizobium japonicum
1J/1K	Bradyrhizobium japonicum		reddish paddy soil		254574640 GQ289562.1	Bradyrhizobium japonicum Bacteria; Proteobacteria; Alphaproteobacteria; Rhizobiales; Bradyrhizobiaceae; Bradyrhizobium.	375		1	B	1.11		BraJap33	1J/1K	Bradyrhizobium japonicum
1J/1K	Bradyrhizobium japonicum	nifH	root nodules of Cytisus triflorus		262223098 GU001626.1	Bradyrhizobium japonicum Bacteria; Proteobacteria; Alphaproteobacteria; Rhizobiales; Bradyrhizobiaceae; Bradyrhizobium.	375		1	B	1.11		BraJap64	1J/1K	Bradyrhizobium japonicum
1J/1K	Bradyrhizobium jicamae	nifH			299152200 HM047127.1	Bradyrhizobium jicamae Bacteria; Proteobacteria; Alphaproteobacteria; Rhizobiales; Bradyrhizobiaceae; Bradyrhizobium.	280332		1	B	1.11		BraJica2	1J/1K	Bradyrhizobium jicamae
1J/1K	Bradyrhizobium lablabi	nifH			289812958 GU433546.1	Bradyrhizobium lablabi Bacteria; Proteobacteria; Alphaproteobacteria; Rhizobiales; Bradyrhizobiaceae; Bradyrhizobium.	722472		1	B	1.11		BraLabla	1J/1K	Bradyrhizobium lablabi
1J/1K	Bradyrhizobium yuanmingense	nifH	root nodule		242263513 FJ514062.1	Bradyrhizobium yuanmingense Bacteria; Proteobacteria; Alphaproteobacteria; Rhizobiales; Bradyrhizobiaceae; Bradyrhizobium.	108015		1	B	1.11		BraYuan2	1J/1K	Bradyrhizobium yuanmingense
1J/1K	Burkholderia caryophylli	nifH			134148325 EF158806.1	Burkholderia caryophylli Bacteria; Proteobacteria; Betaproteobacteria; Burkholderiales; Burkholderiaceae; Burkholderia.	28094		1	B	1.11		BurCaryo	1J/1K	Burkholderia caryophylli
1J/1K	Burkholderia fungorum	nifH	ectomycorrhiza		77403437 AM110722.1	Burkholderia fungorum Bacteria; Proteobacteria; Betaproteobacteria; Burkholderiales; Burkholderiaceae; Burkholderia.	134537		1	B	1.11		BurFungo	1J/1K	Burkholderia fungorum
1J/1K	Burkholderia phymatum	nifH	root nodules		293651029 HM019529.1	Burkholderia phymatum Bacteria; Proteobacteria; Betaproteobacteria; Burkholderiales; Burkholderiaceae; Burkholderia.	148447		1	B	1.11		BurPhym8	1J/1K	Burkholderia phymatum
1J/1K	Burkholderia silvatlantica	nifH			134148329 EF158808.1	Burkholderia silvatlantica Bacteria; Proteobacteria; Betaproteobacteria; Burkholderiales; Burkholderiaceae; Burkholderia.	321895		1	B	1.11		BurSilv2	1J/1K	Burkholderia silvatlantica
1J/1K	Burkholderia sp.	nifH	legume nodules		218203757 FJ528276.1	Burkholderia sp. Cs130 Bacteria; Proteobacteria; Betaproteobacteria; Burkholderiales; Burkholderiaceae; Burkholderia.	580682		1	B	1.11		BurSpeci	1J/1K	Burkholderia sp.
1J/1K	Burkholderia sp.	nifH	host root nodule		262112949 FN543932.1	Burkholderia sp. JPY156 Bacteria; Proteobacteria; Betaproteobacteria; Burkholderiales; Burkholderiaceae; Burkholderia.	667570		1	B	1.11		BurSpe16	1J/1K	Burkholderia sp.
1J/1K	Burkholderia tropica	nifH			134148313 EF158800.1	Burkholderia tropica Bacteria; Proteobacteria; Betaproteobacteria; Burkholderiales; Burkholderiaceae; Burkholderia.	92647		1	B	1.11		BurTrop3	1J/1K	Burkholderia tropica
1J/1K	Burkholderia vietnamiensis	nifH	ectomycorrhiza		77403407 AM110707.1	Burkholderia vietnamiensis Bacteria; Proteobacteria; Betaproteobacteria; Burkholderiales; Burkholderiaceae; Burkholderia; Burkholderia cepacia complex.	60552		1	B	1.11		BurVietn	1J/1K	Burkholderia vietnamiensis
1J/1K	Cupriavidus sp.	nifH			125632086 EF374084.1	Cupriavidus sp. amp18 Bacteria; Proteobacteria; Betaproteobacteria; Burkholderiales; Burkholderiaceae; Cupriavidus.	388046		1	B	1.11		CupSpec8	1J/1K	Cupriavidus sp.
1J/1K	Cupriavidus taiwanensis	nifH			179744915 EU386147.1	Cupriavidus taiwanensis Bacteria; Proteobacteria; Betaproteobacteria; Burkholderiales; Burkholderiaceae; Cupriavidus.	164546		1	B	1.11		CupTaiwa	1J/1K	Cupriavidus taiwanensis
1J/1K	Derxia gummosa	nifH			71040571 AB188123.1	Derxia gummosa Bacteria; Proteobacteria; Betaproteobacteria; Burkholderiales; Alcaligenaceae; Derxia.	203699		1	B	1.11		DerGummo	1J/1K	Derxia gummosa
1J/1K	Gluconacetobacter diazotrophicus	nifH			161784420 AM889285.1	Gluconacetobacter diazotrophicus PAl 5 Bacteria; Proteobacteria; Alphaproteobacteria; Rhodospirillales; Acetobacteraceae; Gluconacetobacter.	272568		1	B	1.1		GluDiaz3	1J/1K	Gluconacetobacter diazotrophicus
1J/1K	Herbaspirillum seropedicae	nifH			300072131 CP002039.1	Herbaspirillum seropedicae SmR1 Bacteria; Proteobacteria; Betaproteobacteria; Burkholderiales; Oxalobacteraceae; Herbaspirillum.	757424		1	B	1.11		HerSero6	1J/1K	Herbaspirillum seropedicae
1J/1K	Ideonella dechloratans	nifH	rhizosphere soil from a fallow agricultural field		170780327 EU542578.1	Ideonella dechloratans Bacteria; Proteobacteria; Betaproteobacteria; Burkholderiales; Ideonella.	36863		1	B	1.11		IdeDechl	1J/1K	Ideonella dechloratans
1J/1K	Ideonella sp.	nifH	roots of pot-grown Oryza longistaminata		33286718 AY231580.1	Ideonella sp. Long 7 Bacteria; Proteobacteria; Betaproteobacteria; Burkholderiales; Ideonella.	234833		1	B	1.11		IdeSpeci	1J/1K	Ideonella sp.
1J/1K	Leptospirillum ferrodiazotrophum		pink subaerial biofilm microbial community collected from the base of 2m high pile of pyrite sediment over which pH 1.1, 41C acid mine drainage solution was flowing	40.68 N 122.2 W	251772851 GG693862.1	Leptospirillum ferrodiazotrophum Bacteria; Nitrospirae; Nitrospirales; Nitrospiraceae; Leptospirillum.	412449		1	B	1.11		LepFerr2	1J/1K	Leptospirillum ferrodiazotrophum
1J/1K	Mesorhizobium albiziae	nifH			83699971 DQ311093.1	Mesorhizobium albiziae Bacteria; Proteobacteria; Alphaproteobacteria; Rhizobiales; Phyllobacteriaceae; Mesorhizobium.	335020		1	B	1.1		MesAlbi3	1J/1K	Mesorhizobium albiziae
1J/1K	Mesorhizobium amorphae	nifH	nodule		158268314 EU130418.1	Mesorhizobium amorphae Bacteria; Proteobacteria; Alphaproteobacteria; Rhizobiales; Phyllobacteriaceae; Mesorhizobium.	71433		1	B	1.1		MesAmor2	1J/1K	Mesorhizobium amorphae
1J/1K	Mesorhizobium amorphae	nifH		34.3072 N 108.0683 E	199612028 EU849569.1	Mesorhizobium amorphae Bacteria; Proteobacteria; Alphaproteobacteria; Rhizobiales; Phyllobacteriaceae; Mesorhizobium.	71433		1	B	1.1		MesAmor6	1J/1K	Mesorhizobium amorphae
1J/1K	Mesorhizobium caraganae	nifH			254558627 GQ167296.1	Mesorhizobium caraganae Bacteria; Proteobacteria; Alphaproteobacteria; Rhizobiales; Phyllobacteriaceae; Mesorhizobium.	483206		1	B	1.1		MesCara3	1J/1K	Mesorhizobium caraganae
1J/1K	Mesorhizobium ciceri	nifH			254558575 GQ167283.1	Mesorhizobium ciceri Bacteria; Proteobacteria; Alphaproteobacteria; Rhizobiales; Phyllobacteriaceae; Mesorhizobium.	39645		1	B	1.1		MesCice2	1J/1K	Mesorhizobium ciceri
1J/1K	Mesorhizobium gobiense	nifH			168806406 EU252606.1	Mesorhizobium gobiense Bacteria; Proteobacteria; Alphaproteobacteria; Rhizobiales; Phyllobacteriaceae; Mesorhizobium.	410756		1	B	1.1		MesGobi3	1J/1K	Mesorhizobium gobiense
1J/1K	Mesorhizobium loti	nifH			20804067 AL672114.1	Mesorhizobium loti Bacteria; Proteobacteria; Alphaproteobacteria; Rhizobiales; Phyllobacteriaceae; Mesorhizobium.	381		1	B	1.1		MesoLot7	1J/1K	Mesorhizobium loti
1J/1K	Mesorhizobium mediterraneum	nifH			254558563 GQ167280.1	Mesorhizobium mediterraneum Bacteria; Proteobacteria; Alphaproteobacteria; Rhizobiales; Phyllobacteriaceae; Mesorhizobium.	43617		1	B	1.1		MesMedi2	1J/1K	Mesorhizobium mediterraneum
1J/1K	Mesorhizobium plurifarium	nifH	root nodule		260618431 FJ745292.1	Mesorhizobium plurifarium Bacteria; Proteobacteria; Alphaproteobacteria; Rhizobiales; Phyllobacteriaceae; Mesorhizobium.	69974		1	B	1.1		MesPlur9	1J/1K	Mesorhizobium plurifarium
1J/1K	Mesorhizobium tianshanense	nifH	nodules from Lotus corniculatus		255031325 FM203326.1	Mesorhizobium tianshanense Bacteria; Proteobacteria; Alphaproteobacteria; Rhizobiales; Phyllobacteriaceae; Mesorhizobium.	39844		1	B	1.1		MesTia13	1J/1K	Mesorhizobium tianshanense
1J/1K	Methylacidiphilum fumariolicum	nifH			289474533 GU299762.1	Methylacidiphilum fumariolicum Bacteria; Verrucomicrobia; unclassified Verrucomicrobia; Methylacidiphilales; Methylacidiphilaceae; Methylacidiphilum.	591154		1	B	1.11		MlcFumar	1J/1K	Methylacidiphilum fumariolicum
1J/1K	Methylobacterium nodulans	nifH			34851131 AY312969.1	Methylobacterium nodulans ORS 2060 Bacteria; Proteobacteria; Alphaproteobacteria; Rhizobiales; Methylobacteriaceae; Methylobacterium.	460265		1	B	1.1		MlbNodu3	1J/1K	Methylobacterium nodulans
1J/1K	Methylocapsa acidiphila	nifH	enriched methanotrophic community No. 31A from sphagnum peat bog		51537336 AY597544.1	Methylocapsa acidiphila B2 Bacteria; Proteobacteria; Alphaproteobacteria; Rhizobiales; Beijerinckiaceae; Methylocapsa.	395964		1	B	1.11		MtpAcid3	1J/1K	Methylocapsa acidiphila
1J/1K	Methylocapsa acidiphila	nifH	sphagnum peat bog		47457752 AJ563950.1	Methylocapsa acidiphila B2 Bacteria; Proteobacteria; Alphaproteobacteria; Rhizobiales; Beijerinckiaceae; Methylocapsa.	395964		1	B	1.11		MtpAcid4	1J/1K	Methylocapsa acidiphila
1J/1K	Methylocella palustris	nifH	peat bog		47457750 AJ563949.1	Methylocella palustris Bacteria; Proteobacteria; Alphaproteobacteria; Rhizobiales; Beijerinckiaceae; Methylocella.	81943		1	B	1.11		MtcPalu8	1J/1K	Methylocella palustris
1J/1K	Methylocella silvestris	nifH	acidic forest soil		47457736 AJ563942.1	Methylocella silvestris BL2 Bacteria; Proteobacteria; Alphaproteobacteria; Rhizobiales; Beijerinckiaceae; Methylocella.	395965		1	B	1.11		MtcSilv7	1J/1K	Methylocella silvestris
1J/1K	Methylocystis echinoides	nifH	ectomycorrhiza		77403399 AM110703.1	Methylocystis echinoides Bacteria; Proteobacteria; Alphaproteobacteria; Rhizobiales; Methylocystaceae; Methylocystis.	29468		1	B	1.11		MtlEchin	1J/1K	Methylocystis echinoides
1J/1K	Methylocystis minimus	nifH			28628898 AF484658.1	Methylocystis minimus Bacteria; Proteobacteria; Alphaproteobacteria; Rhizobiales; Methylocystaceae; Methylocystis.	29469		1	B	1.11		MtlMinim	1J/1K	Methylocystis minimus
1J/1K	Methylocystis rosea	nifH			68271011 DQ010107.1	Methylocystis rosea Bacteria; Proteobacteria; Alphaproteobacteria; Rhizobiales; Methylocystaceae; Methylocystis.	173366		1	B	1.11		MtlRosea	1J/1K	Methylocystis rosea
1J/1K	Methylosinus trichosporium	nifH			47457760 AJ563954.1	Methylosinus trichosporium Bacteria; Proteobacteria; Alphaproteobacteria; Rhizobiales; Methylocystaceae; Methylosinus.	426		1	B	1.11		MtsTric5	1J/1K	Methylosinus trichosporium
1J/1K	Pelomonas saccharophila	nifH			71040565 AB188120.1	Pelomonas saccharophila Bacteria; Proteobacteria; Betaproteobacteria; Burkholderiales; Comamonadaceae; Pelomonas.	304		1	B	1.11		PelSacc6	1J/1K	Pelomonas saccharophila
1J/1K	Phaeospirillum fulvum	nifH			94482881 DQ482051.1	Phaeospirillum fulvum Bacteria; Proteobacteria; Alphaproteobacteria; Rhodospirillales; Rhodospirillaceae; Phaeospirillum.	1082		1	B	1.1		PhaFulvu	1J/1K	Phaeospirillum fulvum
1J/1K	Rhizobium daejeonense	nifH			37993625 AY428644.1	Rhizobium daejeonense Bacteria; Proteobacteria; Alphaproteobacteria; Rhizobiales; Rhizobiaceae; Rhizobium/Agrobacterium group; Rhizobium.	240521		1	B	1.1		RhiDaeje	1J/1K	Rhizobium daejeonense
1J/1K	Rhizobium etli	nifH			190646962 NZ_ABRA01001203.1	Rhizobium etli 8C-3 Bacteria; Proteobacteria; Alphaproteobacteria; Rhizobiales; Rhizobiaceae; Rhizobium/Agrobacterium group; Rhizobium.	538025		1	B	1.1		RhizEt40	1J/1K	Rhizobium etli
1J/1K	Rhizobium gallicum	nifH			168420180 EU418410.1	Rhizobium gallicum Bacteria; Proteobacteria; Alphaproteobacteria; Rhizobiales; Rhizobiaceae; Rhizobium/Agrobacterium group; Rhizobium.	56730		1	B	1.1		RhiGall2	1J/1K	Rhizobium gallicum
1J/1K	Rhizobium leguminosarum	nifH	nodule		190683850 EU770978.1	Rhizobium leguminosarum Bacteria; Proteobacteria; Alphaproteobacteria; Rhizobiales; Rhizobiaceae; Rhizobium/Agrobacterium group; Rhizobium.	384		1	B	1.1		RhiLeg25	1J/1K	Rhizobium leguminosarum
1J/1K	Rhizobium tibeticum	nifH	nodule		172055304 EU407189.1	Rhizobium tibeticum Bacteria; Proteobacteria; Alphaproteobacteria; Rhizobiales; Rhizobiaceae; Rhizobium/Agrobacterium group; Rhizobium.	501024		1	B	1.1		RhiTibet	1J/1K	Rhizobium tibeticum
1J/1K	Rhizobium tropici	nifH			89475645 DQ413021.1	Rhizobium tropici Bacteria; Proteobacteria; Alphaproteobacteria; Rhizobiales; Rhizobiaceae; Rhizobium/Agrobacterium group; Rhizobium.	398		1	B	1.1		RhiTropi	1J/1K	Rhizobium tropici
1J/1K	Rhodobacter azotoformans	nifH			22163985 AB079621.1	Rhodobacter azotoformans Bacteria; Proteobacteria; Alphaproteobacteria; Rhodobacterales; Rhodobacteraceae; Rhodobacter.	43057		1	B	1.1		RhbAzoto	1J/1K	Rhodobacter azotoformans
1J/1K	Rhodobacter blasticus	nifH			22164007 AB079632.1	Rhodobacter blasticus Bacteria; Proteobacteria; Alphaproteobacteria; Rhodobacterales; Rhodobacteraceae; Rhodobacter.	1075		1	B	1.1		RhbBlast	1J/1K	Rhodobacter blasticus
1J/1K	Rhodobacter sphaeroides	nifH			77386383 CP000143.1	Rhodobacter sphaeroides 2.4.1 Bacteria; Proteobacteria; Alphaproteobacteria; Rhodobacterales; Rhodobacteraceae; Rhodobacter.	272943		1	B	1.1		RhbSph13	1J/1K	Rhodobacter sphaeroides
1J/1K	Rhodopseudomonas lichen	nifH	lichen		146424616 AB241413.1	Rhodopseudomonas lichen Bacteria; Proteobacteria; Alphaproteobacteria; Rhizobiales; Bradyrhizobiaceae; Rhodopseudomonas.	356850		1	B	1.1		RhdLiche	1J/1K	Rhodopseudomonas lichen
1J/1K	Rhodopseudomonas palustris	nifH			86747127 NC_007778.1	Rhodopseudomonas palustris HaA2 Bacteria; Proteobacteria; Alphaproteobacteria; Rhizobiales; Bradyrhizobiaceae; Rhodopseudomonas.	316058		1	B	1.1		RhdPal36	1J/1K	Rhodopseudomonas palustris
1J/1K	Rhodospirillum rubrum	nifH			83591340 NC_007643.1	Rhodospirillum rubrum ATCC 11170 Bacteria; Proteobacteria; Alphaproteobacteria; Rhodospirillales; Rhodospirillaceae; Rhodospirillum.	269796		1	B	1.1		RhsRubr6	1J/1K	Rhodospirillum rubrum
1J/1K	Sinorhizobium fredii	nifH	nodule		190683858 EU770982.1	Sinorhizobium fredii Bacteria; Proteobacteria; Alphaproteobacteria; Rhizobiales; Rhizobiaceae; Sinorhizobium/Ensifer group; Sinorhizobium.	380		1	B	1.1		SinFred6	1J/1K	Sinorhizobium fredii
1J/1K	Sinorhizobium meliloti		plant root nodule		306891927 AEDH01000089.1	Sinorhizobium meliloti AK83 Bacteria; Proteobacteria; Alphaproteobacteria; Rhizobiales; Rhizobiaceae; Sinorhizobium/Ensifer group; Sinorhizobium.	693982		1	B	1.1		SinMel28	1J/1K	Sinorhizobium meliloti
1J/1K	Sinorhizobium meliloti	nifH		34.3025 N 108.0700 E	199612040 EU849575.1	Sinorhizobium meliloti Bacteria; Proteobacteria; Alphaproteobacteria; Rhizobiales; Rhizobiaceae; Sinorhizobium/Ensifer group; Sinorhizobium.	382		1	B	1.1		SinMeli6	1J/1K	Sinorhizobium meliloti
1J/1K	Sphingomonas azotifigens	nifH			84369990 AB217474.1	Sphingomonas azotifigens Bacteria; Proteobacteria; Alphaproteobacteria; Sphingomonadales; Sphingomonadaceae; Sphingomonas.	330920		1	B	1.11		SphAzoti	1J/1K	Sphingomonas azotifigens
1J/1K	uncultured Antarctic	nifH	microbial mat		217337691 EU915056.1	uncultured Antarctic bacterium Bacteria; environmental samples.	582183		1	B	1.11		UncAnta8	1J/1K	uncultured Antarctic
1J/1K	uncultured bacterium	nifH	leaf litter in a tropical rain forest	8.72 N 83.62 W	298201860 GU946063.1	uncultured bacterium Bacteria; environmental samples.	77133		1	B	1.1		Unc10296	1J/1K	uncultured bacterium
1J/1K	uncultured bacterium	nifH	wasteland of copper mine tailings		300249617 GU362107.1	uncultured bacterium Bacteria; environmental samples.	77133		1	B	1.11		Unc10386	1J/1K	uncultured bacterium
1J/1K	uncultured cyanobacterium	nifH			89473991 DQ398465.1	uncultured cyanobacterium Bacteria; Cyanobacteria; environmental samples.	1211		1	B	1.11		UncCy246	1J/1K	uncultured cyanobacterium
1J/1K	uncultured soil		White spruce (Picea glauca) rhizosphere		110630813 DQ776505.1	uncultured soil bacterium Bacteria; environmental samples.	164851		1	B	1.11		UncuS119	1J/1K	uncultured soil
1J/1K	Xanthobacter autotrophicus	nifH			16611605 AF296348.1	Xanthobacter autotrophicus Bacteria; Proteobacteria; Alphaproteobacteria; Rhizobiales; Xanthobacteraceae; Xanthobacter.	280		1	B	1.11		XanAuto6	1J/1K	Xanthobacter autotrophicus
1J/1K	Zymomonas mobilis	nifH			56550896 NC_006526.1	Zymomonas mobilis subsp. mobilis ZM4 Bacteria; Proteobacteria; Alphaproteobacteria; Sphingomonadales; Sphingomonadaceae; Zymomonas.	264203		1	B	1.1		ZymMobi4	1J/1K	Zymomonas mobilis
1O	Denitrovibrio acetiphilus				227312803 ABTN01000004.1	Denitrovibrio acetiphilus DSM 12809 Bacteria; Deferribacteres; Deferribacterales; Deferribacteraceae; Denitrovibrio.	522772		1	B	1.15		DenAceti	1O	Denitrovibrio acetiphilus
1O	Methylobacter bovis	nifH			28628938 AF484678.1	Methylobacter bovis Bacteria; Proteobacteria; Gammaproteobacteria; Methylococcales; Methylococcaceae; Methylobacter.	29425		1	B	1.15		MtbBovis	1O	Methylobacter bovis
1O	Methylobacter tundripaludum		Arctic wetland soil		307734969 AEGW01000005.1	Methylobacter tundripaludum SV96 Bacteria; Proteobacteria; Gammaproteobacteria; Methylococcales; Methylococcaceae; Methylobacter.	697282		1	B	1.15		MtbTund3	1O	Methylobacter tundripaludum
1O	uncultured bacterium	nifH	rhizosphere soil of M. malabathricum L.		215273026 AB471114.1	uncultured bacterium Bacteria; environmental samples.	77133		1	B	1		UncBa649	1O	uncultured bacterium
1P	Aeromonas sp.	nifH	pulp and paper wastewater		224994842 FJ687522.1	Aeromonas sp. IPPW-33a Bacteria; Proteobacteria; Gammaproteobacteria; Aeromonadales; Aeromonadaceae; Aeromonas.	617158		1	B	1.16		AerSpec2	1P	Aeromonas sp.
1P	Azoarcus communis	nifH			111054474 U97116.2	Azoarcus communis Bacteria; Proteobacteria; Betaproteobacteria; Rhodocyclales; Rhodocyclaceae; Azoarcus.	41977		1	B	1.16		AzrComm3	1P	Azoarcus communis
1P	Azonexus fungiphilus	nifH	roots of pot-grown Oryza longistaminata		68305092 AY768690.1	Azonexus fungiphilus Bacteria; Proteobacteria; Betaproteobacteria; Rhodocyclales; Rhodocyclaceae; Azonexus.	146940		1	B	1.16		AznFungi	1P	Azonexus fungiphilus
1P	uncultured bacterium	nifH	non-rhizosphere soil of tobacco		284521538 GU338703.1	uncultured bacterium Bacteria; environmental samples.	77133		1	B	1.16		UncB8314	1P	uncultured bacterium
1P	uncultured bacterium	nifH	host root tissue		285310034 FN555039.1	uncultured bacterium Bacteria; environmental samples.	77133		1	B	1.16		UncB8351	1P	uncultured bacterium
1P	uncultured gamma	nifH	sweet potato		26418927 AY159591.1	uncultured gamma proteobacterium Bacteria; Proteobacteria; Gammaproteobacteria; environmental samples.	86473		1	B	1.16		UncGamma	1P	uncultured gamma
1P	uncultured soil	nifH	turfgrass established soil		164421954 EU331562.1	uncultured soil bacterium Bacteria; environmental samples.	164851		1	B	1.16		UncuS516	1P	uncultured soil
2A	Chloroherpeton thalassium				193087197 CP001100.1	Chloroherpeton thalassium ATCC 35110 Bacteria; Chlorobi; Chlorobia; Chlorobiales; Chlorobiaceae; Chloroherpeton.	517418		3	A	2.3		ChhThal3	2A	Chloroherpeton thalassium
2A	Clostridium pasteurianum				40592 X07474.1	Clostridium pasteurianum Bacteria; Firmicutes; Clostridia; Clostridiales; Clostridiaceae; Clostridium.	1501		3	A	2.3		CloPast8	2A	Clostridium pasteurianum
2A	uncultured archaeon	nifH	Venezuelan Tropical Forest, Cueva del Indio National Park, 75-250 micron soil fraction		56809448 AY829683.1	uncultured archaeon Archaea; environmental samples.	115547		3	A	2.3		UncArc24	2A	uncultured archaeon
2B	Methanobacterium ivanovii	nifH			507061 X56071.1	Methanobacterium ivanovii Archaea; Euryarchaeota; Methanobacteria; Methanobacteriales; Methanobacteriaceae; Methanobacterium.	2163		3	A	2.2		MhbIvan2	2B	Methanobacterium ivanovii
2B	Methanocaldococcus infernus		Deep-sea hydrothermal chimney sample collected on the Mid-Atlantic Ridge at a depth of 3000m		241882685 ACQY01000001.1	Methanocaldococcus infernus ME Archaea; Euryarchaeota; Methanococci; Methanococcales; Methanocaldococcaceae; Methanocaldococcus.	573063		3	A	2		MtdInfe3	2B	Methanocaldococcus infernus
2B	Methanocaldococcus sp.				288937946 CP001901.1	Methanocaldococcus sp. FS406-22 Archaea; Euryarchaeota; Methanococci; Methanococcales; Methanocaldococcaceae; Methanocaldococcus.	644281		3	A	2		MtdSpeci	2B	Methanocaldococcus sp.
2B	Methanococcus vannielii				150011463 CP000742.1	Methanococcus vannielii SB Archaea; Euryarchaeota; Methanococci; Methanococcales; Methanococcaceae; Methanococcus.	406327		3	A	2.2		MhnVann4	2B	Methanococcus vannielii
2B	Methanothermococcus thermolithotrophicus				44623 X13830.1	Methanothermococcus thermolithotrophicus Archaea; Euryarchaeota; Methanococci; Methanococcales; Methanococcaceae; Methanothermococcus.	2186		3	A	2		MhmTherm	2B	Methanothermococcus thermolithotrophicus
2D	Ethanoligenens harbinense		anaerobic activated sludge of molasses wastewater in a continuous stirred-tank reactor		289519940 ADJQ01000005.1	Ethanoligenens harbinense YUAN-3 Bacteria; Firmicutes; Clostridia; Clostridiales; Ruminococcaceae; Ethanoligenens.	663278		3	A	2		EthHarb3	2D	Ethanoligenens harbinense
2D	Paenibacillus durus	nifH			2897681 AJ224423.1	Paenibacillus durus Bacteria; Firmicutes; Bacillales; Paenibacillaceae; Paenibacillus.	44251		3	A	2		PaeDuru9	2D	Paenibacillus durus
2D	Syntrophothermus lipocalidus		anaerobic granular sludge, thermophilic UASB reactor		297144051 CP002048.1	Syntrophothermus lipocalidus DSM 12680 Bacteria; Firmicutes; Clostridia; Clostridiales; Syntrophomonadaceae; Syntrophothermus.	643648		3	A	2		SnpLipoc	2D	Syntrophothermus lipocalidus
4A	Desulfobacterium autotrophicum	nifH1			223689840 CP001087.1	Desulfobacterium autotrophicum HRM2 Bacteria; Proteobacteria; Deltaproteobacteria; Desulfobacterales; Desulfobacteraceae; Desulfobacterium.	177437		4-5	D	4.1		DsrAutot	4A	Desulfobacterium autotrophicum
4A	Desulfotomaculum acetoxidans				228872324 ABTQ01000016.1	Desulfotomaculum acetoxidans DSM 771 Bacteria; Firmicutes; Clostridia; Clostridiales; Peptococcaceae; Desulfotomaculum.	485916		4-5	D	4.1		DesAceto	4A	Desulfotomaculum acetoxidans
4A	Eubacterium limosum				358443906 CP002273.2	Eubacterium limosum KIST612 Bacteria; Firmicutes; Clostridia; Clostridiales; Eubacteriaceae; Eubacterium.	903814		4-5	D	4.1		EubLimos	4A	Eubacterium limosum
4A	Fusobacterium nucleatum				19703352 NC_003454.1	Fusobacterium nucleatum subsp. nucleatum ATCC 25586 Bacteria; Fusobacteria; Fusobacteriales; Fusobacteriaceae; Fusobacterium.	190304		4-5	D	4.1		FusNucle	4A	Fusobacterium nucleatum
4A	Methanosarcina acetivorans				19918815 AE010299.1	Methanosarcina acetivorans C2A Archaea; Euryarchaeota; Methanomicrobia; Methanosarcinales; Methanosarcinaceae; Methanosarcina.	188937		4-5	D	4.1		MetAce11	4A	Methanosarcina acetivorans
4A	Methanosarcina barkeri	nifH			3810902 AB019139.1	Methanosarcina barkeri Archaea; Euryarchaeota; Methanomicrobia; Methanosarcinales; Methanosarcinaceae; Methanosarcina.	2208		4-5	D	4.1		MetBar13	4A	Methanosarcina barkeri
4B	Candidatus Methanoregula				153998101 CP000780.1	Candidatus Methanoregula boonei 6A8 Archaea; Euryarchaeota; Methanomicrobia; Methanomicrobiales; Genera incertae sedis; Candidatus Methanoregula.	456442		4-5	D	4.2		CanMetha	4B	Candidatus Methanoregula
4B	Desulfitobacterium hafniense				219666071 NC_011830.1	Desulfitobacterium hafniense DCB-2 Bacteria; Firmicutes; Clostridia; Clostridiales; Peptococcaceae; Desulfitobacterium.	272564		4-5	D	4.2		DstHafn5	4B	Desulfitobacterium hafniense
4B	Paenibacillus durus	nifH3			12657481 AJ299454.1	Paenibacillus durus Bacteria; Firmicutes; Bacillales; Paenibacillaceae; Paenibacillus.	44251		4-5	D	4.2		PaeDur13	4B	Paenibacillus durus
4B	Rhodomicrobium vannielii				311217923 CP002292.1	Rhodomicrobium vannielii ATCC 17100 Bacteria; Proteobacteria; Alphaproteobacteria; Rhizobiales; Hyphomicrobiaceae; Rhodomicrobium.	648757		4-5	D	4.2		RhmVann4	4B	Rhodomicrobium vannielii
4B	Rhodopseudomonas palustris	nifH1			39649088 BX572600.1	Rhodopseudomonas palustris CGA009 Bacteria; Proteobacteria; Alphaproteobacteria; Rhizobiales; Bradyrhizobiaceae; Rhodopseudomonas.	258594		4-5	D	4.2		RhdPalu9	4B	Rhodopseudomonas palustris
4C	Butyrivibrio fibrisolvens				291517792 FP929036.1	Butyrivibrio fibrisolvens 16/4 Bacteria; Firmicutes; Clostridia; Clostridiales; Lachnospiraceae; Butyrivibrio.	657324		4-5	D	4.2		ButFibri	4C	Butyrivibrio fibrisolvens
4C	Clostridium cellulovorans		cellulose digester		242225771 ACPD01000038.1	Clostridium cellulovorans 743B Bacteria; Firmicutes; Clostridia; Clostridiales; Clostridiaceae; Clostridium.	573061		4-5	D	4.2		CloCell2	4C	Clostridium cellulovorans
4C	Rhodobacter capsulatus	nifH2			294474377 CP001312.1	Rhodobacter capsulatus SB 1003 Bacteria; Proteobacteria; Alphaproteobacteria; Rhodobacterales; Rhodobacteraceae; Rhodobacter.	272942		4-5	D	4.2		RhbCaps7	4C	Rhodobacter capsulatus
4C	Rhodobacter sphaeroides				145554299 CP000661.1	Rhodobacter sphaeroides ATCC 17025 Bacteria; Proteobacteria; Alphaproteobacteria; Rhodobacterales; Rhodobacteraceae; Rhodobacter.	349102		4-5	D	4.2		RhbSphae	4C	Rhodobacter sphaeroides
4C	Rhodomicrobium vannielii				311217923 CP002292.1	Rhodomicrobium vannielii ATCC 17100 Bacteria; Proteobacteria; Alphaproteobacteria; Rhizobiales; Hyphomicrobiaceae; Rhodomicrobium.	648757		4-5	D	4.2		RhmVann3	4C	Rhodomicrobium vannielii
4C	Rhodopseudomonas palustris				115515977 CP000463.1	Rhodopseudomonas palustris BisA53 Bacteria; Proteobacteria; Alphaproteobacteria; Rhizobiales; Bradyrhizobiaceae; Rhodopseudomonas.	316055		4-5	D	4.2		RhdPalu3	4C	Rhodopseudomonas palustris
4D	Methanobacterium ivanovii				44364 X07501.1	Methanobacterium ivanovii Archaea; Euryarchaeota; Methanobacteria; Methanobacteriales; Methanobacteriaceae; Methanobacterium.	2163		4-5	D	4.2		MhbIvano	4D	Methanobacterium ivanovii
4D	Methanobrevibacter ruminantium				288541968 CP001719.1	Methanobrevibacter ruminantium M1 Archaea; Euryarchaeota; Methanobacteria; Methanobacteriales; Methanobacteriaceae; Methanobrevibacter.	634498		4-5	D	4.2		MtrRumi2	4D	Methanobrevibacter ruminantium
4D	Methanobrevibacter smithii				148551077 CP000678.1	Methanobrevibacter smithii ATCC 35061 Archaea; Euryarchaeota; Methanobacteria; Methanobacteriales; Methanobacteriaceae; Methanobrevibacter.	420247		4-5	D	4.4		MtrSmith	4D	Methanobrevibacter smithii
4D	Methanocaldococcus fervens		Deep-sea hydrothermal chimney sample collected on the East Pacific Rise at a depth of 2600m		241876778 ACQW01000010.1	Methanocaldococcus fervens AG86 Archaea; Euryarchaeota; Methanococci; Methanococcales; Methanocaldococcaceae; Methanocaldococcus.	573064		4-5	D	4.4		MtdFerve	4D	Methanocaldococcus fervens
4D	Methanocaldococcus jannaschii				15668172 NC_000909.1	Methanocaldococcus jannaschii DSM 2661 Archaea; Euryarchaeota; Methanococci; Methanococcales; Methanocaldococcaceae; Methanocaldococcus.	243232		4-5	D	4.2		MtdJanna	4D	Methanocaldococcus jannaschii
4D	Methanocaldococcus vulcanius				261369124 CP001787.1	Methanocaldococcus vulcanius M7 Archaea; Euryarchaeota; Methanococci; Methanococcales; Methanocaldococcaceae; Methanocaldococcus.	579137		4-5	D	4.4		MtdVulca	4D	Methanocaldococcus vulcanius
4D	Methanococcoides burtonii				91711097 CP000300.1	Methanococcoides burtonii DSM 6242 Archaea; Euryarchaeota; Methanomicrobia; Methanosarcinales; Methanosarcinaceae; Methanococcoides.	259564		4-5	D	4.4		MhdBurto	4D	Methanococcoides burtonii
4D	Methanohalobium evestigatum		mud from a salt lagoon	45.3453 N 34.49973 E	298286966 CP002069.1	Methanohalobium evestigatum Z-7303 Archaea; Euryarchaeota; Methanomicrobia; Methanosarcinales; Methanosarcinaceae; Methanohalobium.	644295		4-5	D	4.4		MnbEvest	4D	Methanohalobium evestigatum
4D	Methanosarcina acetivorans	nifH			19918815 AE010299.1	Methanosarcina acetivorans C2A Archaea; Euryarchaeota; Methanomicrobia; Methanosarcinales; Methanosarcinaceae; Methanosarcina.	188937		4-5	D	4.4		MetAceti	4D	Methanosarcina acetivorans
4D	Methanosphaerula palustris		organically rich wetland		219544946 CP001338.1	Methanosphaerula palustris E1-9c Archaea; Euryarchaeota; Methanomicrobia; Methanomicrobiales; Genera incertae sedis; Methanosphaerula.	521011		4-5	D	4.4		MhhPalu3	4D	Methanosphaerula palustris
4D	Methanothermococcus okinawensis		deep-sea hydrothermal vent chimney at the Iheya Ridge		302486015 AEDA01000001.1	Methanothermococcus okinawensis IH1 Archaea; Euryarchaeota; Methanococci; Methanococcales; Methanococcaceae; Methanothermococcus.	647113		4-5	D	4.4		MhmOkina	4D	Methanothermococcus okinawensis
4D	Slackia exigua				257258652 ACUX02000016.1	Slackia exigua ATCC 700122 Bacteria; Actinobacteria; Coriobacteridae; Coriobacteriales; Coriobacterineae; Coriobacteriaceae; Slackia.	649764		4-5	D	4		SlaExigu	4D	Slackia exigua
4F	Alkaliphilus oremlandii				158139258 CP000853.1	Alkaliphilus oremlandii OhILAs Bacteria; Firmicutes; Clostridia; Clostridiales; Clostridiaceae; Alkaliphilus.	350688		4-5	D	4.6		AlkOreml	4F	Alkaliphilus oremlandii
4F	Clostridiales bacterium				197325075 DS990260.1	Clostridiales bacterium 1_7_47FAA Bacteria; Firmicutes; Clostridia; Clostridiales.	457421		4-5	D	4.6		ClsBacte	4F	Clostridiales bacterium
4F	Clostridiales genomosp.	nifH			307346916 CP001850.2	Clostridiales genomosp. BVAB3 str. UPII9-5 Bacteria; Firmicutes; Clostridia; Clostridiales.	699246		4-5	D	4.6		ClsGenom	4F	Clostridiales genomosp.
4F	Clostridium bartlettii				158931560 ABEZ02000019.1	Clostridium bartlettii DSM 16795 Bacteria; Firmicutes; Clostridia; Clostridiales; Clostridiaceae; Clostridium.	445973		4-5	D	4.1		CloBartl	4F	Clostridium bartlettii
4F	Clostridium botulinum	nifH			148287495 AM412317.1	Clostridium botulinum A str. ATCC 3502 Bacteria; Firmicutes; Clostridia; Clostridiales; Clostridiaceae; Clostridium.	413999		4-5	D	4.6		CloBotul	4F	Clostridium botulinum
4F	Clostridium carboxidivorans		agricultural settling lagoon at Oklahoma State University		255512401 ACVI01000009.1	Clostridium carboxidivorans P7 Bacteria; Firmicutes; Clostridia; Clostridiales; Clostridiaceae; Clostridium.	536227		4-5	D	4.6		CloCarbo	4F	Clostridium carboxidivorans
4F	Clostridium difficile				219685038 NZ_ABKL02000016.1	Clostridium difficile QCD-23m63 Bacteria; Firmicutes; Clostridia; Clostridiales; Clostridiaceae; Clostridium.	499174		4-5	D	4.6		CloDiffi	4F	Clostridium difficile
4F	Clostridium kluyveri	nifH3			152206095 CP000673.1	Clostridium kluyveri DSM 555 Bacteria; Firmicutes; Clostridia; Clostridiales; Clostridiaceae; Clostridium.	431943		4-5	D	4.6		CloKluyv	4F	Clostridium kluyveri
4F	Clostridium ljungdahlii	nifH2	chicken yard waste		300433347 CP001666.1	Clostridium ljungdahlii DSM 13528 Bacteria; Firmicutes; Clostridia; Clostridiales; Clostridiaceae; Clostridium.	748727		4-5	D	4.1		CloLjun2	4F	Clostridium ljungdahlii
4F	Coprococcus catus				291520697 FP929038.1	Coprococcus catus GD/7 Bacteria; Firmicutes; Clostridia; Clostridiales; Lachnospiraceae; Coprococcus.	717962		4-5	D	4.6		CopCatus	4F	Coprococcus catus
4F	Desulfitobacterium hafniense				219536331 CP001336.1	Desulfitobacterium hafniense DCB-2 Bacteria; Firmicutes; Clostridia; Clostridiales; Peptococcaceae; Desulfitobacterium.	272564		4-5	D	4.6		DstHafn3	4F	Desulfitobacterium hafniense
4F	Dorea formicigenerans				158137920 AAXA02000013.1	Dorea formicigenerans ATCC 27755 Bacteria; Firmicutes; Clostridia; Clostridiales; Lachnospiraceae; Dorea.	411461		4-5	D	4.1		DorForm3	4F	Dorea formicigenerans
4F	Megasphaera genomosp.	nifH			290781780 ADGP01000013.1	Megasphaera genomosp. type_1 str. 28L Bacteria; Firmicutes; Negativicutes; Selenomonadales; Veillonellaceae; Megasphaera.	699218		4-5	D	4.6		MegGenom	4F	Megasphaera genomosp.
4F	Rhodopseudomonas palustris				283578479 ADFI01000004.1	Rhodopseudomonas palustris DX-1 Bacteria; Proteobacteria; Alphaproteobacteria; Rhizobiales; Bradyrhizobiaceae; Rhodopseudomonas.	652103		4-5	D	4.6		RhdPalus	4F	Rhodopseudomonas palustris
4F	Ruminococcus albus		rumen		291504391 ADKM01000131.1	Ruminococcus albus 8 Bacteria; Firmicutes; Clostridia; Clostridiales; Ruminococcaceae; Ruminococcus.	246199		4-5	D	4.6		RumAlbu5	4F	Ruminococcus albus
4F	Ruminococcus obeum				295107714 FP929054.1	Ruminococcus obeum A2-162 Bacteria; Firmicutes; Clostridia; Clostridiales; Ruminococcaceae; Ruminococcus.	657314		4-5	D	4.6		RumObeu5	4F	Ruminococcus obeum
4G	Clostridium kluyveri	vnfH			152206095 CP000673.1	Clostridium kluyveri DSM 555 Bacteria; Firmicutes; Clostridia; Clostridiales; Clostridiaceae; Clostridium.	431943		3	A	2		CloKlu17	4G	Clostridium kluyveri
4G	Methanosarcina barkeri	nifH1			1772570 X56072.1	Methanosarcina barkeri Archaea; Euryarchaeota; Methanomicrobia; Methanosarcinales; Methanosarcinaceae; Methanosarcina.	2208		3	A	2		MetBar10	4G	Methanosarcina barkeri
4I	Geobacter uraniireducens				146395585 CP000698.1	Geobacter uraniireducens Rf4 Bacteria; Proteobacteria; Deltaproteobacteria; Desulfuromonadales; Geobacteraceae; Geobacter.	351605		4-5	D	4.2		GeoUrani	4I	Geobacter uraniireducens
4I	Leptolyngbya boryana	frxC			216814 D00665.1	Leptolyngbya boryana IAM M-101 Bacteria; Cyanobacteria; Oscillatoriales; Leptolyngbya.	411966		4-5	D	4.2		LptBory3	4I	Leptolyngbya boryana
4I	Methanocaldococcus infernus		Deep-sea hydrothermal chimney sample collected on the Mid-Atlantic Ridge at a depth of 3000m		241882685 ACQY01000001.1	Methanocaldococcus infernus ME Archaea; Euryarchaeota; Methanococci; Methanococcales; Methanocaldococcaceae; Methanocaldococcus.	573063		4-5	D	4.2		MtdInfer	4I	Methanocaldococcus infernus
4I	Methanococcus maripaludis				159885889 CP000867.1	Methanococcus maripaludis C6 Archaea; Euryarchaeota; Methanococci; Methanococcales; Methanococcaceae; Methanococcus.	444158		4-5	D	4.2		MhnMari7	4I	Methanococcus maripaludis
1J/1K	Bradyrhizobium liaoningense	nifH			299737795 HM107272.1	Bradyrhizobium liaoningense Bacteria; Proteobacteria; Alphaproteobacteria; Rhizobiales; Bradyrhizobiaceae; Bradyrhizobium.	43992		1	B	1.11		BraLia14	1J/1K	Bradyrhizobium liaoningense
	Afipia sp.	nifH			358029516 FR823310.1	Afipia sp. STM 4800 Bacteria; Proteobacteria; Alphaproteobacteria; Rhizobiales; Bradyrhizobiaceae; Afipia.	986739						AfiSpeci		Afipia sp.
	Bacillus sp.	nifH	maize rhizosphere		36955552 AY376877.1	Bacillus sp. M4 Bacteria; Firmicutes; Bacillales; Bacillaceae; Bacillus.	246826		1	B			BacSpec6		Bacillus sp.
	Bacillus azotoformans		garden soil		410457775 NZ_AJLR01000014.1	Bacillus azotoformans LMG 9581 Bacteria; Firmicutes; Bacillales; Bacillaceae; Bacillus.	1131731						BacAzot2		Bacillus azotoformans
	Bacillus cereus	nifH			34809021 AY373369.1	Bacillus cereus Bacteria; Firmicutes; Bacillales; Bacillaceae; Bacillus; Bacillus cereus group.	1396		1	B			BacCereu		Bacillus cereus
	Bosea thiooxidans	nifH	agricultural soil		347833783 FR872723.1	Bosea thiooxidans Bacteria; Proteobacteria; Alphaproteobacteria; Rhizobiales; Bradyrhizobiaceae; Bosea.	53254						BosThio2		Bosea thiooxidans
	Pseudomonas sp.	nifH			206114057 FJ032024.1	Pseudomonas sp. AF-4B Bacteria; Proteobacteria; Gammaproteobacteria; Pseudomonadales; Pseudomonadaceae; Pseudomonas.	475052		1	B			PseSpeci		Pseudomonas sp.
	uncultured archaeon	nifH	ovine fecal sample S3		160548061 EU099637.1	uncultured archaeon Archaea; environmental samples.	115547		4	D			UncArc13		uncultured archaeon
	Frankia sp.	nifH	root nodule		225905724 FJ477436.1	Frankia sp. AvsI4 Bacteria; Actinobacteria; Actinobacteridae; Actinomycetales; Frankineae; Frankiaceae; Frankia.	631136		1	B	1.4		FraSpeci	1D	Frankia sp.
	Mastigocladus laminosus	nifH			222356463 FJ427247.1	Mastigocladus laminosus W523 Bacteria; Cyanobacteria; Stigonematales; Mastigocladus.	593648		1	B	1.2		MasLam33	1B	Mastigocladus laminosus
	Bradyrhizobium japonicum	nifH			354952622 AP012206.1	Bradyrhizobium japonicum USDA 6 Bacteria; Proteobacteria; Alphaproteobacteria; Rhizobiales; Bradyrhizobiaceae; Bradyrhizobium.	1037409						BraJa107		Bradyrhizobium japonicum
	Kocuria sp.	nifH	Zea mays		356488484 JF776684.1	Kocuria sp. CCBAU 10913 Bacteria; Actinobacteria; Actinobacteridae; Actinomycetales; Micrococcineae; Micrococcaceae; Kocuria.	1071868						KocSpeci		Kocuria sp.
