# Supplementary material for: Unprecedented bacterial community richness in soybean nodules vary with cultivar and water status
Source: Microbiome. 2019 Apr 16;7:63. doi: 10.1186/s40168-019-0676-8 (PMC6469096; doi:10.1186/s40168-019-0676-8)
Supplement: Supplementary file 4 — Dataset 2. Raw data of amino acid profiling. (CSV 14 kb) [file 40168_2019_676_MOESM4_ESM.csv]

SampleName	Irrigation	Cultivar	CultIrrig	Cultivar x Irrigation	Asp	Asn	Ser	Glu	Gly	His	Gln	Arg	Cit	Thr	Ala	GABA	Pro	Tyr	Cys	Val	Met	Orn	Ile	Lys	Leu	Phe	Trp
IR1	IR	Glenn	IRe	Glenn_IR	NA	NA	NA	NA	NA	NA	NA	NA	NA	NA	NA	NA	NA	NA	NA	NA	NA	NA	NA	NA	NA	NA	NA
IR2	IR	5002T	IRa	5002T_IR	NA	NA	NA	NA	NA	NA	NA	NA	NA	NA	NA	NA	NA	NA	NA	NA	NA	NA	NA	NA	NA	NA	NA
IR3	IR	AG 5332	IRb	AG 5332_IR	1.962154409	0	16.5238184	10.93506712	10.48432835	1.168665084	9.227263058	13.58953166	0.44569595	6.299983878	66.28173617	35.7019198	10.28678925	2.779794395	3.728599215	9.822638411	3.474444091	2.508936342	15.85448825	4.975633816	25.80674229	17.30392295	7.689669726
IR4	IR	AG 5632	IRc	AG 5632_IR	1.785149976	0	11.21145953	7.94096554	7.510819847	0.947542909	5.922388509	12.82648585	0.427691709	5.797532139	45.62177991	30.00918209	10.2785408	4.078114383	2.337560773	8.535053721	2.460377617	1.852209311	12.79715619	4.564870096	18.67658962	10.01896204	4.160266681
IR5	IR	R07-7044	IRh	R07-7044_IR	4.242633312	0	15.25091902	16.6220413	15.29316606	2.698677758	18.338462	18.09891659	0.368439613	7.689558133	88.85898196	61.23747424	18.2997882	6.681029411	2.819810525	10.37542696	2.440315007	1.700456859	18.95775055	5.286146048	21.51417238	14.11767354	8.531428607
IR6	IR	R10-2346	IRi	R10-2346_IR	3.340082814	0	24.97035071	17.32564316	14.03628488	3.47660599	17.34725912	16.58397331	0.522059612	10.21994872	103.5609468	74.92291441	20.47496078	9.135202413	4.068765432	12.38755698	4.355964747	1.786431353	21.88224723	6.181962643	27.27046779	23.00157882	14.39606791
IR7	IR	Fendou 78	IRd	Fendou 78_IR	3.387829477	0	18.13255422	12.66274005	15.25088765	1.579900162	12.01061975	27.77707949	0.554441002	8.096646966	80.25373883	53.30661113	12.37935694	6.778339702	3.163719365	14.08517999	2.785594825	1.63126424	16.62079623	7.673917102	25.38206767	15.54077703	8.318513053
IR8	IR	Hutcheson	IRg	Hutcheson_IR	12.58089606	0	157.5995568	1.584252277	2.028152434	8.625596555	24.29730986	0	0.37204591	3.202997427	11.10093165	60.34068006	1.6655139	3.231767129	0	2.156739261	0.334972374	1.553216327	35.85367992	1.181681849	1.053453066	1.464884203	1.573184404
IR9	IR	Hanover	IRf	Hanover_IR	1.140345098	0	12.77930915	9.835705542	5.815855547	1.197216272	12.89852991	13.66102891	0.273997837	5.127910651	57.00922624	31.49677468	8.730601793	4.986621701	1.993728532	7.441270881	2.554986713	1.298847019	12.40854393	3.878760335	19.29917064	11.22201507	1.465491597
IR10	IR	R07-7044	IRh	R07-7044_IR	NA	NA	NA	NA	NA	NA	NA	NA	NA	NA	NA	NA	NA	NA	NA	NA	NA	NA	NA	NA	NA	NA	NA
IR11	IR	AG 5332	IRb	AG 5332_IR	2.183545617	0	15.11031559	14.33489759	9.714949521	1.086228838	12.35630169	16.84928789	0.272247411	6.04356837	61.40785607	42.51317379	10.16922404	5.836277924	3.060567501	10.27931265	2.701096527	1.794346257	12.8108909	5.229639285	22.25796451	13.72857795	10.9490734
IR12	IR	R10-2346	IRi	R10-2346_IR	NA	NA	NA	NA	NA	NA	NA	NA	NA	NA	NA	NA	NA	NA	NA	NA	NA	NA	NA	NA	NA	NA	NA
IR13	IR	Fendou 78	IRd	Fendou 78_IR	6.023048254	0	20.24346811	12.8092566	15.72921224	2.725706168	11.58562365	28.54030335	0.723245075	12.63942294	80.52938117	74.21569904	16.67167489	6.876407698	8.948914683	18.36349953	3.886921397	1.664379625	20.28887478	10.98786165	28.48656482	17.86679708	4.420777103
IR14	IR	Glenn	IRe	Glenn_IR	1.782738272	0	15.08330644	15.72849056	9.655517423	1.517511616	8.81561841	15.05497348	0.298786408	7.446059993	58.16402732	37.66337265	12.79854056	4.771246115	5.597588583	10.13240139	3.607787259	1.560806301	19.56917679	4.645136208	25.63458743	17.86148931	24.94049973
IR15	IR	5002T	IRa	5002T_IR	NA	NA	NA	NA	NA	NA	NA	NA	NA	NA	NA	NA	NA	NA	NA	NA	NA	NA	NA	NA	NA	NA	NA
IR16	IR	Hutcheson	IRg	Hutcheson_IR	1.42808749	0	16.0706076	12.15967058	12.08287341	1.522926394	13.11536473	16.75229896	0.325936368	7.810268789	87.89806372	55.0002021	14.15883966	5.207353699	5.988865411	13.18630926	3.216098845	1.858213152	14.91137425	6.422313051	28.18233099	17.55174722	13.26140505
IR17	IR	Hanover	IRf	Hanover_IR	6.411683648	0	20.85044078	14.01807514	17.88582566	3.275477765	13.66839707	18.47942277	0.898978553	10.18194256	117.7798261	98.19220751	14.33664771	5.524317919	5.618762875	12.90598697	3.458536162	1.243849877	17.60158092	7.577234527	24.75324916	14.49356402	3.089918547
IR18	IR	AG 5632	IRc	AG 5632_IR	8.226079858	0	13.10551151	9.901372531	10.59925423	1.591587239	7.404782826	16.45322056	0.4932497	6.982047464	61.41831795	71.30319052	13.26460505	3.92233121	2.380317687	9.527416989	2.620513037	1.494683145	13.31468326	6.587449294	19.42045378	10.62872881	8.697572221
IR19	IR	AG 5632	IRc	AG 5632_IR	NA	NA	NA	NA	NA	NA	NA	NA	NA	NA	NA	NA	NA	NA	NA	NA	NA	NA	NA	NA	NA	NA	NA
IR20	IR	Fendou 78	IRd	Fendou 78_IR	6.756008621	0	19.58654547	10.93580504	19.75339126	2.066125658	8.342997674	19.65943662	1.346604753	11.42791459	88.7373573	43.78811179	16.00200118	7.459197222	4.257162567	18.47203448	2.66090206	1.539322312	21.55810651	11.52137635	30.17209108	17.23395033	0.290009661
IR21	IR	5002T	IRa	5002T_IR	1.30701093	0	25.97589441	8.242281172	15.70579051	1.548531103	9.422905789	18.11667284	0.168412992	7.000732524	103.6751297	66.28044463	9.195236147	5.636706828	3.466198372	9.901787524	2.220369239	1.204613681	12.17860262	6.323097917	20.37091291	12.36677306	25.42232572
IR22	IR	R07-7044	IRh	R07-7044_IR	3.120791554	0	30.48262065	14.1581305	18.73150036	2.70525879	14.47059954	22.96219033	1.00606747	10.20271339	116.4858587	51.53057928	12.40494655	5.155111284	3.688396147	15.64867631	3.310749048	2.356109425	25.00753638	9.327051515	27.53996245	16.26102465	31.3930335
IR23	IR	Hutcheson	IRg	Hutcheson_IR	9.180124062	0	32.27123253	10.64392302	23.1470867	2.181681633	16.0044279	21.33977909	0.531731621	9.262433516	144.9833847	74.8393397	14.70512809	6.777983856	3.511638914	14.49167609	3.247421764	2.883073657	19.60108917	10.75830756	27.7076546	16.19339485	17.68873668
IR24	IR	Glenn	IRe	Glenn_IR	1.125552132	0	8.467613212	4.231929092	4.724598498	0.619199655	1.039888861	8.683337654	0.204742537	3.692500758	23.35007036	11.389741	4.422550818	2.498642244	0.419085507	5.681639707	1.488364665	0.833619274	10.32009607	3.083198241	13.23757744	8.938274736	9.408542928
IR25	IR	R10-2346	IRi	R10-2346_IR	1.936742583	0	25.35058167	9.904107546	12.40415489	2.179395	13.13939165	19.0471335	0	6.926259111	91.64377124	57.10740313	9.638978727	5.914922858	2.310419445	7.824171606	1.747907241	0.688333442	12.02665015	3.467951284	19.0450371	14.04739243	25.10101916
IR26	IR	AG 5332	IRb	AG 5332_IR	9.54846702	0	25.08291197	10.38825295	16.7683754	1.497964136	5.474338341	15.70419782	0.483417009	6.495710288	78.40266463	48.24247382	8.738192941	5.613257139	4.957923516	9.196627889	3.255632692	1.489938352	15.46547183	6.273674484	22.47317041	14.08925785	20.62908831
IR27	IR	Hanover	IRf	Hanover_IR	2.440257447	0	8.526785892	4.779562639	7.001381048	0.956720907	1.949073646	5.447658422	0.179561505	4.011806989	28.10296073	12.5714042	6.01063131	3.221972769	1.096880885	8.330979189	1.235386312	1.251974243	6.987212583	5.663408649	15.40638396	9.266932085	1.905078425
NIR1	NIR	Glenn	NIRe	Glenn_NIR	3.818386527	0	19.86210094	14.28758233	10.56800362	1.243455763	9.86239834	14.39171531	0.953576695	10.40549605	61.19570797	27.14079469	14.50527166	10.04985406	2.976113922	15.29493192	4.290165689	3.903685922	27.32264284	7.518507453	34.05942013	20.80901111	17.06836934
NIR2	NIR	5002T	NIRa	5002T_NIR	2.457076318	0	28.6220806	13.92291288	14.6919712	1.435327737	7.488594649	19.87721931	0.684728826	15.06036202	88.84209779	69.74174316	13.68202733	10.03390445	1.725995011	13.60875085	4.330539523	2.946215304	25.66768549	7.649806628	29.87253767	16.7010399	3.903929967
NIR3	NIR	AG 5332	NIRb	AG 5332_NIR	5.84686422	0	31.72970906	15.5548249	18.11811262	1.99310799	10.08925691	20.38711969	1.133283791	18.34733587	107.2904092	47.49087925	17.50068363	12.31351316	2.974951697	18.31584206	5.87139586	3.218129705	29.59810472	11.14610615	38.03331547	23.14840943	1.435404577
NIR4	NIR	AG 5632	NIRc	AG 5632_NIR	2.609841361	0	25.32524259	13.48979497	20.23764546	2.089237806	8.599634186	28.77914279	1.094126736	21.55846668	107.6208889	88.47069602	17.6819431	10.42747568	1.595025158	20.18389024	3.477120621	2.514346447	24.56944366	10.60052352	31.75034349	17.05018867	4.812788151
NIR5	NIR	R07-7044	NIRh	R07-7044_NIR	2.571070972	0	24.13109292	17.63484141	17.10371898	1.409918014	11.17177131	23.29634759	1.415025162	16.98438996	93.05172807	67.30446673	12.06363876	8.694586501	1.206934091	16.24196197	3.001707069	3.598884614	26.5249533	7.394887343	30.44903108	16.92765624	3.418084319
NIR6	NIR	R10-2346	NIRi	R10-2346_NIR	0.82868694	0	25.63520699	10.89601097	14.23156106	1.496599602	9.565331709	14.56315443	1.139536553	14.06046978	78.24274707	33.11495813	16.57168208	13.43679577	1.998718347	21.14475786	3.423374518	3.50344839	29.440642	10.20759787	38.53173044	22.46372416	2.803332017
NIR7	NIR	Fendou 78	NIRd	Fendou 78_NIR	0.243221709	1.35747492	19.34268354	27.0688101	29.68329655	2.824234769	6.548218294	21.52036312	1.051290884	23.1253679	161.0563401	70.11414078	17.0505632	10.39727467	1.386595679	20.07560837	3.893909476	1.570254381	23.96668436	11.74553006	30.3051474	16.88467928	3.983147925
NIR8	NIR	Hutcheson	NIRg	Hutcheson_NIR	0.717224581	0	13.20407003	11.99555102	8.964832556	0.703251192	8.647919884	18.93156862	0.54217747	8.592006531	51.26637201	27.95188455	7.923691028	5.558654261	1.225997105	10.38500923	3.201341145	2.255666779	18.25150375	4.604301928	22.79511528	13.46114672	10.0915147
NIR9	NIR	Hanover	NIRf	Hanover_NIR	1.515879333	0	19.13247277	13.58876455	9.618764082	0.830056628	14.60483733	15.20374294	0.528097913	11.54962792	79.02428578	39.89737175	11.57593545	9.207099947	2.129843524	11.82069035	4.207326516	2.037815114	18.32078381	5.914267011	28.04525858	16.75611321	4.907878785
NIR10	NIR	AG 5332	NIRb	AG 5332_NIR	1.530404055	0	14.74396479	11.39771167	11.21137805	1.039426899	9.31106212	19.42143268	0.671533717	11.71086112	79.90810153	43.41342468	9.245786391	7.039771068	1.290326936	11.34430435	2.428557178	0.552946774	13.78065948	6.12254235	21.97527697	12.80518659	6.796690804
NIR11	NIR	R10-2346	NIRi	R10-2346_NIR	0.791836087	0	16.51698954	11.4197135	8.5496755	0.967452786	12.0784998	21.34668751	0.580862887	10.70783634	55.7490536	48.21844538	7.613548428	6.303733369	0.344750693	8.469630023	2.381471605	1.323189394	15.52907885	3.750740724	18.80502906	11.88430839	6.284044362
NIR12	NIR	R07-7044	NIRh	R07-7044_NIR	1.16809383	0	14.45285735	14.92296726	8.877707533	1.255200233	17.48820996	14.26195501	0.599521368	13.06457017	77.19243185	47.56202186	9.377594838	7.23574832	0.674768884	9.298064748	2.491324403	2.275643689	16.0863066	4.082262055	18.95166999	12.38695337	3.494929127
NIR13	NIR	Fendou 78	NIRd	Fendou 78_NIR	5.713028451	2.595091392	15.94196579	14.6252693	29.46283745	2.915968087	4.412937007	23.98819736	0.965766075	30.10984749	93.97975583	86.8071129	17.98255704	11.93941883	1.663513296	26.58886786	5.242702594	1.779898975	27.90471669	16.24479774	33.42670084	22.3365359	11.44732691
NIR14	NIR	5002T	NIRa	5002T_NIR	2.613354727	0	24.91723368	14.50993138	17.44184786	1.627646412	7.997991868	17.41859205	0.894986457	15.91199852	115.4462999	69.49724374	12.08948939	9.926718602	2.237225124	14.97337043	4.260728468	2.233014837	23.18138362	8.043405904	28.75766389	16.68093694	3.102109573
NIR15	NIR	Hutcheson	NIRg	Hutcheson_NIR	0.529724804	0	14.51262646	8.384900395	11.61092189	0.811094038	4.858009137	11.86396484	1.576606612	8.67150563	60.79270324	37.7151761	7.371102391	6.482663501	1.279308654	9.831463311	3.401028229	1.38158195	17.3396294	4.940032077	21.32617964	13.34541221	8.354908815
NIR16	NIR	AG 5632	NIRc	AG 5632_NIR	1.176691017	0	18.55885409	12.54690814	13.68247914	1.402342831	9.311136609	19.41945163	1.068440302	15.46747454	104.4697839	70.8880016	13.78894485	8.662841065	1.685680435	12.76944162	3.808520045	2.4954337	21.99217899	6.437889078	26.36375715	15.41400805	1.640406209
NIR17	NIR	Glenn	NIRe	Glenn_NIR	1.138468932	0	20.19919945	14.92165212	11.90834626	1.552958045	14.42725814	17.03697569	1.269852069	14.89311852	100.8929023	77.02040824	14.92250761	10.67689988	1.847160685	12.72521048	4.629252059	3.458763333	26.1251897	6.976088497	32.34195433	19.29576494	5.004054027
NIR18	NIR	Hanover	NIRf	Hanover_NIR	2.436412489	0.124216998	10.37116243	9.115085678	10.16796315	0.838452779	8.528541422	10.26999724	0.714952158	9.060590045	67.67358185	36.37528065	9.0912044	6.107742911	1.042563322	9.853843975	2.179632973	1.359257216	13.0042683	5.334795834	18.76485773	10.62695085	0.61578277
NIR19	NIR	Glenn	NIRe	Glenn_NIR	4.109291403	0	15.68326045	11.78632959	11.17093034	1.55115192	6.686708775	15.84819716	0.669260965	7.349701642	67.56907692	46.30643117	10.9771374	6.986752673	2.912725006	11.21020239	3.821605494	1.806373909	22.1837883	6.261609966	26.36902562	17.3764405	8.294470782
NIR20	NIR	Fendou 78	NIRd	Fendou 78_NIR	9.904532623	0	26.7803504	13.3199916	34.81047646	3.641664199	2.632818552	25.37090263	0.816359159	16.34775476	155.8466674	65.20037325	16.36001988	8.144159975	2.994961449	24.4782938	4.060073717	1.308073506	25.08834984	15.88009227	31.88019539	20.67710458	8.083971515
NIR21	NIR	R07-7044	NIRh	R07-7044_NIR	2.602014731	0	12.77370073	11.84989391	11.72296884	1.906230663	5.706846708	15.8497343	0.994732302	6.259799628	76.14598767	28.58062429	9.829406364	5.424088532	2.314486146	12.0947606	2.054521104	1.475321648	15.46257589	6.700190398	22.02472091	12.16585067	3.990973712
NIR22	NIR	5002T	NIRa	5002T_NIR	0.794356923	0	23.17629206	14.67090294	20.99015624	1.988454675	11.70872301	17.16811685	0.931757989	10.02319654	112.3541277	53.17820259	12.39635856	7.231208589	3.35109929	14.01828432	3.172518158	1.767428662	18.02610988	7.555996303	26.72527834	16.32407325	7.439016981
NIR23	NIR	Hutcheson	NIRg	Hutcheson_NIR	3.632389071	0	17.21954843	14.60036164	15.45947699	1.92053209	9.688880693	17.57191542	0.946555073	6.821638678	90.0121193	37.78478699	13.36961061	6.733433302	2.748981409	11.2108074	3.456815941	2.01938772	20.50227548	6.548242843	25.93897756	15.35256278	6.555640622
NIR24	NIR	AG 5332	NIRb	AG 5332_NIR	9.854287431	0	27.91476546	9.636523244	31.98828346	2.681508918	7.49644213	22.58227105	1.284925058	13.60209915	154.4694807	57.69332508	17.38328027	7.058463302	2.281787431	21.85260343	2.782577316	1.320634565	23.79276927	13.59755054	32.00326733	18.05519106	3.618570834
NIR25	NIR	R10-2346	NIRi	R10-2346_NIR	2.00365448	0	19.50167173	11.54401222	11.33590606	1.214562521	17.35517218	23.85599423	0.152586912	6.744589792	60.49559138	41.01171104	10.13872485	7.759607936	3.667913135	10.03713024	3.131854102	1.204070676	17.25762194	4.562579121	22.32786536	14.85817928	8.758967117
NIR26	NIR	AG 5632	NIRc	AG 5632_NIR	3.853813269	0	17.23251307	8.425340636	12.98750443	1.77629713	7.432508828	16.27719236	0.565777924	6.336560752	76.87174152	49.65025409	12.20507477	5.2960114	2.580627431	10.8265599	2.76046363	1.892022813	15.5995042	5.627325008	22.83496658	13.29412616	8.81976332
NIR27	NIR	Hanover	NIRf	Hanover_NIR	1.389358964	0	18.50830081	12.37284172	7.68627021	1.192772375	15.69056554	17.97075262	0.434961173	5.916213223	68.07704177	30.45163075	8.173946215	6.08516385	3.683210539	9.918695851	3.380903772	2.075001092	14.11230661	4.861447003	24.20246931	14.60096963	8.469112795
